# Supplementary material for: Enrichr in silico analysis of MS-based extracted candidate proteomic biomarkers highlights pathogenic pathways in systemic sclerosis
Source: Sci Rep. 2023 Feb 2;13:1934. doi: 10.1038/s41598-023-29054-5 (PMC9894849; doi:10.1038/s41598-023-29054-5)
Supplement: Supplementary file 1 — Supplementary Information 1. [file 41598_2023_29054_MOESM1_ESM.xlsx]

## Sheet: Sheet1
Additional file 1: Main MS based-proteomic findings that were recorded on SSc. This table shows the candidate MS based-proteomic biomarkers that were recorded up to date. Red and green font colour indicates upregulated and downregulated proteins, respectively. Bold font indicates the validated/ confirmed proteins. Purple colour indicates the proteins that were used for the 1st in silico analysis.…
Proteomic biomarker	Gene symbol	Biological sample	SSc subtype of disease	Fold-change versus controls	Validation Method	Reference
Cytokeratin 5	KRT5	Fibrotic Skin biopsy	dcSSc vs HC	0.29		Aden et al., 2008
Galectin 7	LGALS7	Fibrotic Skin biopsy	dcSSc vs HC	0.32	IHC	Aden et al., 2008
Carbonic anhydrase	CA1	Fibrotic Skin biopsy	dcSSc vs HC	0.332226		Aden et al., 2008
Ras GTPase-activating-like protein IQGAP1	IQGAP1	Cutaneous fibroblast cell culture supernatant	dcSSc vs HC	0.578035		Chaigne et al., 2019
Kinesin-1 heavy chain & Ubiquitin-like modifier-activating enzyme 1 & Major vault protein	KIF5B , UBA1 , MVP	Cutaneous fibroblast cell culture supernatant	dcSSc vs HC	0.613497		Chaigne et al., 2019
Lysosomal alpha-glucosidase & Eukaryotic translation initiation factor 4B	GAA , EIF4B	Cutaneous fibroblast cell culture supernatant	dcSSc vs HC	0.632911		Chaigne et al., 2019
Beta-lactamase-like protein 2 & 40S ribosomal protein S3	LACTB2 , RPS3	Cutaneous fibroblast cell culture supernatant	dcSSc vs HC	0.632911		Chaigne et al., 2019
Gamma-enolase & Vimentin	ENO2 , VIM	Cutaneous fibroblast cell culture supernatant	dcSSc vs HC	0.636943		Chaigne et al., 2019
Protein phosphatase 1 regulatory subunit 12A & Integrin beta-1	PPP1R12A , ITGB1	Cutaneous fibroblast cell culture supernatant	dcSSc vs HC	0.662252		Chaigne et al., 2019
Neuroblast differentiation-associated protein AHNAK	AHNAK	Cutaneous fibroblast cell culture supernatant	dcSSc vs HC	0.671141		Chaigne et al., 2019
Vimentin & Ribonuclease inhibitor	VIM , RNH1	Cutaneous fibroblast cell culture supernatant	dcSSc vs HC	0.684932		Chaigne et al., 2019
26S proteasome non-ATPase regulatory subunit 7 & Annexin A2	PSMD7 , ANXA2	Cutaneous fibroblast cell culture supernatant	dcSSc vs HC	0.684932		Chaigne et al., 2019
Microtubule-associated protein 4	MAP4	Cutaneous fibroblast cell culture supernatant	dcSSc vs HC	0.689655		Chaigne et al., 2019
Peptidyl-prolyl cis-trans isomerase FKBP9	FKBP9	Cutaneous fibroblast cell culture supernatant	dcSSc vs HC	0.699301		Chaigne et al., 2019
Integrin alpha-V	ITGAV	Cutaneous fibroblast cell culture supernatant	dcSSc vs HC	0.70922		Chaigne et al., 2019
Proteasome activator complex subunit 2	PSME2	Cutaneous fibroblast cell culture supernatant	dcSSc vs HC	0.719424		Chaigne et al., 2019
Leucine-rich PPR motif-containing protein	LRPPRC	Cutaneous fibroblast cell culture supernatant	dcSSc vs HC	0.757576		Chaigne et al., 2019
N(G),N(G)-dimethylarginine dimethylaminohydrolase 1	DDAH1	Cutaneous fibroblast cell culture supernatant	dcSSc vs HC	0.769231		Chaigne et al., 2019
Amyloid related serum protein (SAA)	SAA	Serum	dcSSc vs HC	1.16		Scambi et al.,2010
Platelet basic protein precursors	PPBP	Serum	dcSSc vs HC	1.31		Scambi et al., 2010
Annexin A2	ANXA2	Cutaneous fibroblast cell culture supernatant	dcSSc vs HC	1.34		Chaigne et al., 2019
Prelamin-A/C & Moesin	LMNA , MSN	Cutaneous fibroblast cell culture supernatant	dcSSc vs HC	1.35		Chaigne et al., 2019
Cytosol aminopeptidase	LAP3	Cutaneous fibroblast cell culture supernatant	dcSSc vs HC	1.38		Chaigne et al., 2019
Hypoxia up-regulated protein 1 & Collagen alpha-1 (VI) chain	HYOU1 , COL6A1	Cutaneous fibroblast cell culture supernatant	dcSSc vs HC	1.39		Chaigne et al., 2019
Hypoxia up-regulated protein 1	HYOU1	Cutaneous fibroblast cell culture supernatant	dcSSc vs HC	1.42		Chaigne et al., 2019
Neutral alpha-glucosidase AB & Hepatocyte growth factor-regulated tyrosine kinase substrate	GANAB , HGS	Cutaneous fibroblast cell culture supernatant	dcSSc vs HC	1.48		Chaigne et al., 2019
LIM domain and actin-binding protein 1	LIMA1	Cutaneous fibroblast cell culture supernatant	dcSSc vs HC	1.48		Chaigne et al., 2019
Glutamine--fructose-6-phosphatev aminotransferase	GFPT1	Cutaneous fibroblast cell culture supernatant	dcSSc vs HC	1.49		Chaigne et al., 2019
Phosphoacetylglucosamine mutase	PGM3	Cutaneous fibroblast cell culture supernatant	dcSSc vs HC	1.49		Chaigne et al., 2019
X-ray repair cross-complementing protein 5 & LIM domain and actin-binding protein 1	XRCC5 , LIMA1	Cutaneous fibroblast cell culture supernatant	dcSSc vs HC	1.52		Chaigne et al., 2019
Zyxin & Threonine--tRNA ligase	ZYX , TARS1	Cutaneous fibroblast cell culture supernatant	dcSSc vs HC	1.52		Chaigne et al., 2019
Ankycorbin	RAI14	Cutaneous fibroblast cell culture supernatant	dcSSc vs HC	1.53		Chaigne et al., 2019
Threonine--tRNA ligase & Caldesmon	TARS1 , CALD1	Cutaneous fibroblast cell culture supernatant	dcSSc vs HC	1.64		Chaigne et al., 2019
Activating signal cointegrator 1 complex subunit 1	ASCC1	Cutaneous fibroblast cell culture supernatant	dcSSc vs HC	1.64		Chaigne et al., 2019
Talin-1	TLN1	Cutaneous fibroblast cell culture supernatant	dcSSc vs HC	1.66		Chaigne et al., 2019
Apolipoprotein AI precuror	APOA1	Serum	dcSSc vs HC	1.73		Scambi et al., 2010
Alpha-actinin-4 & Endoplasmin	ACTN4 , HSP90B1	Cutaneous fibroblast cell culture supernatant	dcSSc vs HC	1.75		Chaigne et al., 2019
Aflatoxin B1 aldehyde reductase member 2	AKR7A2	Cutaneous fibroblast cell culture supernatant	dcSSc vs HC	1.75		Chaigne et al., 2019
Complement factor H	CFH	Serum	dcSSc vs HC	1.75	ELISA	Scambi et al., 2010
Caldesmon	CALD1	Cutaneous fibroblast cell culture supernatant	dcSSc vs HC	1.81		Chaigne et al., 2019
Caspase 14 precursor	CASP14	Fibrotic Skin biopsy	dcSSc vs HC	1.9		Aden et al., 2008
Adseverin & LIM domain and actin-binding protein 1	SCIN , LIMA1	Cutaneous fibroblast cell culture supernatant	dcSSc vs HC	1.94		Chaigne et al., 2019
Myosin-9	MYH9	Cutaneous fibroblast cell culture supernatant	dcSSc vs HC	2.15		Chaigne et al., 2019
Calumenin	CALU	Fibroblast culture supernatant	dcSSc vs HC	2.5		Del Galdo et al., 2010
Keratin 6L	KRT79	Saliva	dcSSc vs HC	2.7		Giusti et al., 2007
TRIO and F-actin-binding protein	TRIOBP	Cutaneous fibroblast cell culture supernatant	dcSSc vs HC	2.86		Chaigne et al., 2019
Calreticulin precursor	CALR	Fibrotic Skin biopsy	dcSSc vs HC	2.94		Aden et al., 2008
Pigment epithelium derived factor	SERPINF1	Fibroblast culture supernatant	dcSSc vs HC	2.95		Del Galdo et al. 2010
Serum amyloid P- precursor	APCS	Fibrotic Skin biopsy	dcSSc vs HC	2.96		Aden et al., 2008
Cyclophilin A (Peptidyl-prolyl cis-trans isomerase A)	PPIA	Fibrotic Skin biopsy	dcSSc vs HC	3.04		Aden et al., 2008
Cytokeratin 1	KRT1	Fibrotic Skin biopsy	dcSSc vs HC	3.06		Aden et al., 2008
Collagen α-2 precursor	COL1A2	Fibrotic Skin biopsy	dcSSc vs HC	3.26		Aden et al., 2008
Peroxiredoxin 1	PRDX1	Fibrotic Skin biopsy	dcSSc vs HC	3.33		Aden et al., 2008
Cytokeratin 14	KRT14	Fibrotic Skin biopsy	dcSSc vs HC	3.57	IHC	Aden et al., 2008
ATP synthase b chain	ATP5F1B	Fibrotic Skin biopsy	dcSSc vs HC	3.59		Aden et al., 2008
Alpha 1 anti-trypsin precursor	SERPINA1	Fibrotic Skin biopsy	dcSSc vs HC	3.92		Aden et al., 2008
CD5 antigen like	CD5L	Serum	dcSSc vs HC	4.5		Scambi et al., 2010
Annexin A2	ANXA2	Fibrotic Skin biopsy	dcSSc vs HC	4.51		Aden et al., 2008
Apolipoprotein AIV precursor	APOA4	Serum	dcSSc vs HC	4.74		Scambi et al., 2010
Fructose bisphosphate aldolase A	ALDOA	Fibrotic Skin biopsy	dcSSc vs HC	5.11		Aden et al., 2008
Collagen alpha-3(VI) chain precursor	COL6A3	Fibrotic Skin biopsy	dcSSc vs HC	5.31		Aden et al. 2008
Carbonyl reductase I	CBR1	Fibrotic Skin biopsy	dcSSc vs HC	5.42		Aden et al., 2008
α actin 1	ACTA1	Fibroblast culture supernatant	dcSSc vs HC	5.56		Del Galdo et al., 2010
Cathepsin D precursor	CTSD	Fibrotic Skin biopsy	dcSSc vs HC	5.82		Aden et al., 2008
Heat shock protein 27	HSP27	Fibrotic Skin biopsy	dcSSc vs HC	5.89	IHC	Aden et al., 2008
Tropomyosin	TPM1	Fibrotic Skin biopsy	dcSSc vs HC	6.55		Aden et al., 2008
Calreticulin precursor	CALR	Fibroblast culture supernatant	dcSSc vs HC	7.08		Del Galdo et al., 2010
Enolase 1	ENO1	Fibroblast culture supernatant	dcSSc vs HC	10.28		Del Galdo et al., 2010
Tropomyosin 4	TPM4	Fibroblast culture supernatant	dcSSc vs HC	14.32		Del Galdo et al., 2010
40S ribosomal protein SA	RPSA	Fibrotic Skin biopsy	dcSSc vs HC	15.11		Aden et al., 2008
α2 chain of type I collagen	COL1A2	Fibroblast culture supernatant	dcSSc vs HC	17.69		Del Galdo et al., 2010
Reticulocalbin 1	RCN1	Fibroblast culture supernatant	dcSSc vs HC	17.69	IF, WB	Del Galdo et al., 2010
Osteonectin	SPARC	Fibroblast culture supernatant	dcSSc vs HC	18.28		Del Galdo et al., 2010
Reticulocalbin 3	RCN3	Fibroblast culture supernatant	dcSSc vs HC	26.18		Del Galdo et al., 2010
Vimentin	VIM	Fibrotic Skin biopsy	dcSSc vs HC	35.16		Aden et al., 2008
Cyclophilin A (Peptidyl-prolyl cis-trans isomerase A)	PPIA	Saliva	dcSSc vs HC	NEC		Giusti et al., 2007
Glyceraldehyde 3- phosphate dehydrogenase	GAPDH	Saliva	dcSSc vs HC	NEC		Giusti et al., 2007
Calgranulin A	S100A8	Saliva	dcSSc vs HC	NEC		Giusti et al., 2007
Calgranulin B	S100A9	Saliva	dcSSc vs HC	NEC		Giusti et al., 2007
Psoriasin	S100A7	Saliva	dcSSc vs HC	NEC		Giusti et al., 2007
Cystatin B	CSTB	Saliva	dcSSc vs HC	NEC		Giusti et al., 2007
Triose-phosphate- isomerase	TPI1	Saliva	dcSSc vs HC	NEC		Giusti et al., 2007
Actin-related protein 2/3 complex subunit 2	ARPC2	Saliva	dcSSc vs HC	NEC		Giusti et al., 2007
β-2 microglobulin	B2M	Saliva	dcSSc vs HC	NEC		Giusti et al.,2007
Transthyretin	TTR	Serum	dcSSc vs HC	NEC		Scambi et al., 2010
Calgranulin A	S100A8	Plasmacytoid dendritic cell supernatant from peripheral blood	dcSSc (early) vs HC	Upregulated		Van Bon et al., 2014
Calgranulin B	S100A9	Plasmacytoid dendritic cell supernatant from peripheral blood	dcSSc (early) vs HC	Upregulated		Van Bon et al., 2014
Lysozyme C	LYZ	Plasmacytoid dendritic cell supernatant from peripheral blood	dcSSc (early) vs HC	Upregulated		Van Bon et al., 2014
CXCL4	CXCL4	Plasmacytoid dendritic cell supernatant from peripheral blood	dcSSc (early) vs HC	Upregulated	ELISA	Van Bon et al., 2014
CTAP-III	CXCL7	Plasmacytoid dendritic cell supernatant from peripheral blood	dcSSc (early) vs HC	Upregulated		Van Bon et al., 2014
Calprotectin	S100A8/A9	Plasmacytoid dendritic cell supernatant from peripheral blood	dcSSc (early) vs HC	Upregulated		Van Bon et al., 2014
Superoxide dismutase [Mn] mitochondrial	SOD2	Skin biopsy	lcSSc vs HC	0.240964		Corallo et al., 2017
ATP synthase subunit α, mitochondrial	ATP5F1A	Skin biopsy	lcSSc vs HC	0.287356		Corallo et al., 2017
S-formilglutatione hydroxylase	ESD	Skin biopsy	lcSSc vs HC	0.330033		Corallo et al., 2017
F-actin-capping protein subunit α-1	CAPZA1	Skin biopsy	lcSSc vs HC	0.363636		Corallo et al., 2017
Collagen α-1 (VI) chain	COL6A1	Skin biopsy	lcSSc vs HC	0.3663		Corallo et al., 2017
Endoplasmin	HSP90B1	Skin biopsy	lcSSc vs HC	0.492611		Corallo et al., 2017
Pyruvate kinase	PKM	Skin biopsy	lcSSc vs HC	0.5		Corallo et al., 2017
Apolipoprotein AI precuror	APOA1	Serum	lcSSc vs HC	1.08		Scambi et al., 2010
Amyloid related serum protein (SAA)	SAA	Serum	lcSSc vs HC	1.51		Scambi et al.,2010
Platelet basic protein precursors	PPBP	Serum	lcSSc vs HC	1.52		Scambi et al., 2010
Complement factor H	CFH	Serum	lcSSc vs HC	1.9		Scambi et al., 2010
Galectin-1	LGALS1	Skin biopsy	lcSSc vs HC	2		Corallo et al., 2017
Triosephosphate isomerase	TPI1	Skin biopsy	lcSSc vs HC	2.05		Corallo et al., 2017
Calpain small subunit 1	CAPNS1	Skin biopsy	lcSSc vs HC	2.06		Corallo et al., 2017
Transgelin	TAGLN	Skin biopsy	lcSSc vs HC	2.06		Corallo et al., 2017
Tropomyosin α-4 chain	TPM4	Skin biopsy	lcSSc vs HC	2.07		Corallo et al., 2017
L-lactate dehydrogenase A chain	LDHA	Skin biopsy	lcSSc vs HC	2.13		Corallo et al., 2017
Sodium/potassium-transporting ATPase subunit α-3	ATP1A3	Skin biopsy	lcSSc vs HC	2.14		Corallo et al., 2017
Heat shock cognate 71 kDa protein	HSPA8	Skin biopsy	lcSSc vs HC	2.19		Corallo et al., 2017
Elongation factor 2	EEF2	Skin biopsy	lcSSc vs HC	2.2		Corallo et al., 2017
Transketolase	TKT	Skin biopsy	lcSSc vs HC	2.24		Corallo et al., 2017
Gelsolin	GSN	Skin biopsy	lcSSc vs HC	2.27		Corallo et al., 2017
Glutathione S-transferase omega-1	GSTO1	Skin biopsy	lcSSc vs HC	2.34		Corallo et al., 2017
Proteasome activator complex subunit 1	PSME1	Skin biopsy	lcSSc vs HC	2.37		Corallo et al., 2017
Elongation factor 1-beta	EEF1B2	Skin biopsy	lcSSc vs HC	2.39		Corallo et al., 2017
Peroxiredoxin-6	PRDX6	Skin biopsy	lcSSc vs HC	2.4		Corallo et al., 2017
Vimentin	VIM	Skin biopsy	lcSSc vs HC	2.45	IHC	Corallo et al., 2017
Collagen α-1 (I) chain	COL1A1	Skin biopsy	lcSSc vs HC	2.84	IHC	Corallo et al., 2017
CD5 antigen like	CD5L	Serum	lcSSc vs HC	2.87		Scambi et al., 2010
Ferritin light chain	FTL	Skin biopsy	lcSSc vs HC	3.83		Corallo et al., 2017
Prolyl 3-hydroxylase 3	P3H3	Skin biopsy	lcSSc vs HC	3.93		Corallo et al., 2017
Phosphoglycerate kinase 1	PGK1	Skin biopsy	lcSSc vs HC	4.5		Corallo et al., 2017
Cofilin-1	CFL1	Skin biopsy	lcSSc vs HC	4.8		Corallo et al., 2017
Vinculin	VCL	Skin biopsy	lcSSc vs HC	4.87		Corallo et al., 2017
Tubulin β chain	TUBB	Skin biopsy	lcSSc vs HC	5.65		Corallo et al., 2017
Peptidyl-prolyl cis-trans isomerase A	PPIA	Skin biopsy	lcSSc vs HC	7.12		Corallo et al., 2017
Fructose-bisphosphate aldolase A	ALDOA	Skin biopsy	lcSSc vs HC	8.44		Corallo et al., 2017
Apolipoprotein AIV precursor	APOA4	Serum	lcSSc vs HC	9.44		Scambi et al., 2010
Collagen α-2 (I) chain	COL1A2	Skin biopsy	lcSSc vs HC	47.72	IHC	Corallo et al., 2017
Transthyretin	TTR	Serum	lcSSc vs HC	NEC		Scambi et al., 2010
Rab GDP dissociation inhibitor β	GDI2	Skin biopsy	lcSSc vs HC	present		Corallo et al., 2017
Calreticulin	CALR	Skin biopsy	lcSSc vs HC	present		Corallo et al., 2017
Peroxiredoxin-1	PRDX1	Skin biopsy	lcSSc vs HC	present		Corallo et al., 2017
Superoxide dismutase [Cu-Zn]	SOD1	Skin biopsy	lcSSc vs HC	present		Corallo et al., 2017
Calgranulin A	S100A8	Serum	lcSSc PF vs HC	Upregulated		Van Bon et al., 2010
Alpha-1-antichymotrypsin	SERPINA3	Bronchoalveolar lavage fluid	NSC vs SC	0.035461		Landi et al., 2019
Alpha 1 antitrypsin	SERPINA1	Bronchoalveolar lavage fluid	NSC vs SC	25.8		Landi et al., 2019
Antithrombin-III	SERPINC1	Bronchoalveolar lavage fluid	NSC vs SC	26.8		Landi et al., 2019
Peroxiredoxin-1	PRDX1	Bronchoalveolar lavage fluid	NSC vs SC	0.0327869		Landi et al., 2019
Glutathione S-transferase P	GSTP1	Bronchoalveolar lavage fluid	NSC vs SC	29		Landi et al., 2019
Albumin C-term	ALB	Bronchoalveolar lavage fluid	NSC vs SC	21.9		Landi et al., 2019
Glyceraldehyde 3- phosphate dehydrogenase	GAPDH	Saliva	SSc SS vs HC	0.613497		Baldini et al., 2011
β-2 microglobulin	B2M	Saliva	SSc SS vs HC	1.47	ELISA	Baldini et al., 2011
Cystatin C	CST3	Saliva	SSc SS vs HC	NEC		Baldini et al., 2011
Complement C3 a	C3	Bronchoalveolar lavage	SSc PF vs SC	0.0304878		Landi et al., 2013
Selenium binding protein	SBP1	Bronchoalveolar lavage	SSc PF vs SC	0.031746		Landi et al., 2013
Alpha 1 anti-trypsin	SERPINA1	Bronchoalveolar lavage	SSc PF vs NSC	0.0446229		Landi et al., 2013
Myelin basic protein	MBP	Plasma	SSc ILD vs HC	0.06		Ryu et al., 2020
Resistin	RETN	Pulmonary biopsy	SSc ILD (endstage) vs HC	0.179337		Schiller et al., 2017
Matrix Metallopeptidase 8	MMP8	Pulmonary biopsy	SSc ILD (endstage) vs HC	0.204817		Schiller et al., 2017
Solute carrier family 35-member E2B	SLC35E2B	Plasma	SSc ILD vs HC	0.222		Ryu et al., 2020
Structural Maintenance Of Chromosomes 4	SMC4	Pulmonary biopsy	SSc ILD (endstage) vs HC	0.222556		Schiller et al., 2017
C-Reactive Protein	CRP	Pulmonary biopsy	SSc ILD (endstage) vs HC	0.226243		Schiller et al., 2017
Granulin Precursor	GRN	Pulmonary biopsy	SSc ILD (endstage) vs HC	0.235058		Schiller et al., 2017
GC Vitamin D Binding Protein	GC	Pulmonary biopsy	SSc ILD (endstage) vs HC	0.240699		Schiller et al., 2017
Azurocidin 1	AZU1	Pulmonary biopsy	SSc ILD (endstage) vs HC	0.241358		Schiller et al., 2017
Elastase, Neutrophil Expressed	ELANE	Pulmonary biopsy	SSc ILD (endstage) vs HC	0.255734		Schiller et al., 2017
Glutathione S transferase P	GSTP1	Bronchoalveolar lavage	SSc PF vs SSc no PF	0.27027		Shirahama et al., 2010
Peptidyl Arginine Deiminase 4	PADI4	Pulmonary biopsy	SSc ILD (endstage) vs HC	0.271833		Schiller et al., 2017
Ubiquitin carboxyl- terminal hydrolase isoenzyme	UCHL1	Myofibroblast lysate from bronchoalveolar lavage	SSc PF and alveolitis vs mild asthma	0.274725		Larsen et al., 2006
Carbonic Anhydrase 4	CA4	Pulmonary biopsy	SSc ILD (endstage) vs HC	0.274727		Schiller et al., 2017
Carboxypeptidase B2	CPB2	Plasma	SSc ILD vs HC	0.281		Ryu et al., 2020
Flavin Containing Dimethylaniline Monoxygenase 5	FMO5	Pulmonary biopsy	SSc ILD (endstage) vs HC	0.281901		Schiller et al., 2017
Matrix Metallopeptidase 9	MMP9	Pulmonary biopsy	SSc ILD (endstage) vs HC	0.293034		Schiller et al., 2017
Cytidine Deaminase	CDA	Pulmonary biopsy	SSc ILD (endstage) vs HC	0.311697		Schiller et al., 2017
Membrane Metalloendopeptidase	MME	Pulmonary biopsy	SSc ILD (endstage) vs HC	0.321782		Schiller et al., 2017
Fc Fragment Of IgG Receptor IIIb	FCGR3B	Pulmonary biopsy	SSc ILD (endstage) vs HC	0.324176		Schiller et al., 2017
6- phosphogluconolactonase	PGLS	Myofibroblast lysate from bronchoalveolar lavage	SSc PF and alveolitis vs mild asthma	0.333333		Larsen et al., 2006
Butyrophilin Like 9	BTNL9	Pulmonary biopsy	SSc ILD (endstage) vs HC	0.334972		Schiller et al., 2017
CEA Cell Adhesion Molecule 8	CEACAM8	Pulmonary biopsy	SSc ILD (endstage) vs HC	0.347978		Schiller et al., 2017
Vanin 2	VNN2	Pulmonary biopsy	SSc ILD (endstage) vs HC	0.352398		Schiller et al., 2017
Cathelicidin Antimicrobial Peptide	CAMP	Pulmonary biopsy	SSc ILD (endstage) vs HC	0.353454		Schiller et al., 2017
Plasma serine protease inhibitor	IPSP	Plasma	SSc ILD vs HC	0.368		Ryu et al., 2020
Mast Cell Expressed Membrane Protein 1	MCEMP1	Pulmonary biopsy	SSc ILD (endstage) vs HC	0.369937		Schiller et al., 2017
Lactotransferrin	LTF	Pulmonary biopsy	SSc ILD (endstage) vs HC	0.370356		Schiller et al., 2017
Peptidoglycan Recognition Protein 1	PGLYRP1	Pulmonary biopsy	SSc ILD (endstage) vs HC	0.371029		Schiller et al., 2017
Lipocalin 2	LCN2	Pulmonary biopsy	SSc ILD (endstage) vs HC	0.373638		Schiller et al., 2017
Proteinase 3	PRTN3	Pulmonary biopsy	SSc ILD (endstage) vs HC	0.407822		Schiller et al., 2017
Protein BCAP	ODF2L	Plasma	SSc ILD vs HC	0.458		Ryu et al., 2020
Integrin Subunit Alpha M	ITGAM	Pulmonary biopsy	SSc ILD (endstage) vs HC	0.484639		Schiller et al., 2017
Talin-1	TLN1	Plasma	SSc ILD vs HC	0.53		Ryu et al., 2020
Grancalcin	GCA	Pulmonary biopsy	SSc ILD (endstage) vs HC	0.553672		Schiller et al., 2017
Thioredoxin-dependent peroxidase reductase precursor	PRDX3	Myofibroblast lysate from bronchoalveolar lavage	SSc PF and alveolitis vs mild asthma	0.636943		Larsen et al., 2006
BiP glucose regulated protein	GRP78	Fibroblast lysate from pulmonary biopsies	SSc PF vs HC	Downregulated		Bogatkevich et al., 2008
Heterogeneous ribonucleoprotein U (HNRPU)	HNRPU	Fibroblast lysate from pulmonary biopsies	SSc PF vs HC	Downregulated		Bogatkevich et al., 2008
Valosin-containing protein	VCP	Fibroblast lysate from pulmonary biopsies	SSc PF vs HC	Downregulated		Bogatkevich et al., 2008
Stress-induced phosphoprotein-A	STIP1	Fibroblast lysate from pulmonary biopsies	SSc PF vs HC	Downregulated		Bogatkevich et al., 2008
Disulfide isomerase ER- 60 (Erp60)	PDIA3	Fibroblast lysate from pulmonary biopsies	SSc PF vs HC	Downregulated		Bogatkevich et al., 2008
Galectin 1	LGALS1	Bronchoalveolar lavage	SSc PF vs IPF	Downregulated		Rottoli et al., 2005
Cyclophilin A (Peptidyl-prolyl cis-trans isomerase A)	PPIA	Bronchoalveolar lavage	SSc PF vs IPF	Downregulated		Rottoli et al., 2005
Calgranulin B	S100A9	Bronchoalveolar lavage	SSc PF vs IPF	Downregulated		Rottoli et al., 2005
Translationally controlled tumour protein (p23)	P23	Bronchoalveolar lavage	SSc PF vs IPF	Downregulated		Rottoli et al., 2005
Migration inhibition factor (MIF)	MIF	Bronchoalveolar lavage	SSc PF vs IPF	Downregulated		Rottoli et al., 2005
Ubiquitin		Bronchoalveolar lavage	SSc PF vs IPF	Downregulated		Rottoli et al., 2005
Alpha 1 anti-trypsin	SERPINA1	Bronchoalveolar lavage	SSc PF vs PS	Downregulated		Rottoli et al., 2005
β-2 microglobulin	B2M	Bronchoalveolar lavage	SSc PF vs PS	Downregulated		Rottoli et al., 2005
Complement C3	C3	Bronchoalveolar lavage	SSc PF vs PS	Downregulated		Rottoli et al., 2005
Complement factor I	CFI	Bronchoalveolar lavage	SSc PF vs PS	Downregulated		Rottoli et al., 2005
Glutathione S transferase P	GSTP1	Bronchoalveolar lavage	SSc PF vs SSc no PF	Expressed only in SSc no PF		Fietta et al., 2006
Cystatin SN	CST1	Bronchoalveolar lavage	SSc PF vs SSc no PF	Expressed only in SSc no PF		Fietta et al., 2006
α2 heat shock protein	AHSG	Bronchoalveolar lavage	SSc PF vs SSc no PF	Expressed only in SSc no PF		Shirahama et al., 2010
Complement C2	CO2	Plasma	SSc ILD vs HC	1.595		Ryu et al., 2020
Alpha 1 anti-trypsin	SERPINA1	Bronchoalveolar lavage	SSc PF vs SSc no PF	1.64		Shirahama et al., 2010
α2 macroglobulin	A2M	Bronchoalveolar lavage	SSc PF vs SSc no PF	1.64		Shirahama et al., 2010
Fibrinogen gamma chain	FGG	Plasma	SSc ILD vs HC	1.663		Ryu et al., 2020
Fibrinogen beta chain	FGB	Plasma	SSc ILD vs HC	1.665		Ryu et al., 2020
Fibrinogen alpha chain	FGA	Plasma	SSc ILD vs HC	1.757		Ryu et al., 2020
Alpha-1-antichimotrypsin	SERPINA3	Plasma	SSc ILD vs HC	1.788		Ryu et al., 2020
Stathmin	STMN1	Myofibroblast lysate from bronchoalveolar lavage	SSc PF and alveolitis vs mild asthma	1.81		Larsen et al., 2006
Centrosomal Protein 250	CEP250	Pulmonary biopsy	SSc ILD (endstage) vs HC	1.93321		Schiller et al., 2017
Complement factor B	CFB	Plasma	SSc ILD vs HC	2.003		Ryu et al., 2020
Pulmonary surfactant protein A	SFTPA1	Bronchoalveolar lavage	SSc PF vs SSc no PF	2.03		Shirahama et al., 2010
Albumin	ALB	Bronchoalveolar lavage	SSc PF vs SSc no PF	2.04		Fietta et al., 2006
Immunoglobulin heavy variable 3-49	IGHV3-49	Plasma	SSc ILD vs HC	2.048		Ryu et al., 2020
Vitamin K-dependent protein S	PROS1	Plasma	SSc ILD vs HC	2.064		Ryu et al., 2020
Actin-related protein 3	ACTR3	Myofibroblast lysate from bronchoalveolar lavage	SSc PF and alveolitis vs mild asthma	2.07		Larsen et al., 2006
Immunglobulin lambda constant 2	IGLC2	Plasma	SSc ILD vs HC	2.092		Ryu et al., 2020
Serum albumin	ALB	Plasma	SSc ILD vs HC	2.096		Ryu et al., 2020
Immunoglobulin heavy variable 4-28	IGHV4-28	Plasma	SSc ILD vs HC	2.113		Ryu et al., 2020
Chromosome 1 Open Reading Frame 198	C1orf198	Pulmonary biopsy	SSc ILD (endstage) vs HC	2.12137		Schiller et al., 2017
Alpha-1-antitrypsin	SERPINA1	Plasma	SSc ILD vs HC	2.122		Ryu et al., 2020
Keratin 10	KRT10	Myofibroblast lysate from bronchoalveolar lavage	SSc PF and alveolitis vs mild asthma	2.16		Larsen et al., 2006
ANTXR Cell Adhesion Molecule 1	ANTXR1	Pulmonary biopsy	SSc ILD (endstage) vs HC	2.16945		Schiller et al., 2017
Inter-alpha-trypsin inhibitor heavy chain H3	ITIH3	Plasma	SSc ILD vs HC	2.187		Ryu et al., 2020
Immunoglobulin kappa light chain	IGK	Plasma	SSc ILD vs HC	2.188		Ryu et al., 2020
Immunoglobulin kappa variable 1D-8	IGKV1D-8	Plasma	SSc ILD vs HC	2.197		Ryu et al., 2020
Immunoglobulin lambda constant 7	IGLC7	Plasma	SSc ILD vs HC	2.274		Ryu et al., 2020
Immunoglobulin kappa variable 4-1	IGKV4-1	Plasma	SSc ILD vs HC	2.336		Ryu et al., 2020
Reticulocalbin 3	RCN3	Pulmonary biopsy	SSc ILD (endstage) vs HC	2.36579		Schiller et al., 2017
Matrix Metallopeptidase 23A (Pseudogene)	MMP23A	Pulmonary biopsy	SSc ILD (endstage) vs HC	2.38089		Schiller et al., 2017
Alpha-1-acid-glycoprotein 1	ORM1	Plasma	SSc ILD vs HC	2.382		Ryu et al., 2020
serotransferrin	TF	Plasma	SSc ILD vs HC	2.401		Ryu et al., 2020
Immunoglobulin kappa variable 1-8	IGKV1-8	Plasma	SSc ILD vs HC	2.417		Ryu et al., 2020
Stromal Cell Derived Factor 4	SDF4	Pulmonary biopsy	SSc ILD (endstage) vs HC	2.4636	WB	Schiller et al., 2017
Alpha-2-macroglobulin	A2M	Plasma	SSc ILD vs HC	2.487		Ryu et al., 2020
Disulfide isomerase ER- 60 (Erp60)	PDIA3	Myofibroblast lysate from bronchoalveolar lavage	SSc PF and alveolitis vs mild asthma	2.59		Larsen et al., 2006
Thymosin β4	TMSB4X	Bronchoalveolar lavage	SSc PF vs HC	2.76	ELISA	De Santis et al., 2011
FKBP Prolyl Isomerase 10 Protein Coding 40	FKBP10	Pulmonary biopsy	SSc ILD (endstage) vs HC	2.87236		Schiller et al., 2017
CD99 Molecule (Xg Blood Group)	CD99	Pulmonary biopsy	SSc ILD (endstage) vs HC	2.88153		Schiller et al., 2017
Fibronectin	FN1	Plasma	SSc ILD vs HC	3.088		Ryu et al., 2020
Glutathione Peroxidase 8 (Putative)	GPX8	Pulmonary biopsy	SSc ILD (endstage) vs HC	3.09799		Schiller et al., 2017
Alpha-1B-glycoprotein	A1BG	Plasma	SSc ILD vs HC	3.099		Ryu et al., 2020
Leprecan	LEPRE1	Pulmonary biopsy	SSc ILD (endstage) vs HC	3.18654		Schiller et al., 2017
Ran specific GTP-ase activating protein (RanBP1)	RANBP1	Myofibroblast lysate from bronchoalveolar lavage	SSc PF and alveolitis vs mild asthma	3.24		Larsen et al., 2006
Alcohol Dehydrogenase 1C (Class I), Gamma Polypeptide	ADH1C	Pulmonary biopsy	SSc ILD (endstage) vs HC	3.26188		Schiller et al., 2017
Leucine-rich-alpha-2-glycoprotein	LRG1	Plasma	SSc ILD vs HC	3.337		Ryu et al., 2020
Immunoglobulin heavy variable 4-30-2	IGHV4-30-2	Plasma	SSc ILD vs HC	3.368		Ryu et al., 2020
Periostin	POSTN	Pulmonary biopsy	SSc ILD (endstage) vs HC	3.49827		Schiller et al., 2017
Cu-Zn superoxide dismutase	SOD1	Bronchoalveolar lavage	SSc PF vs SSc no PF	3.59		Fietta et al., 2006
Myoglobin	MB	Pulmonary biopsy	SSc ILD (endstage) vs HC	3.71372		Schiller et al., 2017
Immunoglobulin lambda variable 3-19	IGLV3-19	Plasma	SSc ILD vs HC	3.739		Ryu et al., 2020
Glutathione S transferase P	GSTP1	Myofibroblast lysate from bronchoalveolar lavage	SSc PF and alveolitis vs mild asthma	3.76		Larsen et al., 2006
α1 acid glycoprotein	AGP	Bronchoalveolar lavage	SSc PF vs SSc no PF	3.81		Fietta et al., 2006
Calgranulin B	S100A9	Bronchoalveolar lavage	SSc PF vs HC	3.95		Fietta et al., 2006
Cytohesin 2	CYTH2	Bronchoalveolar lavage	SSc PF vs SSc no PF	4		Fietta et al., 2006
Calumenin	CALU	Bronchoalveolar lavage	SSc PF vs SSc no PF	4		Fietta et al., 2006
Immunoglobulin heavy constant alpha-1	IGHA1	Plasma	SSc ILD vs HC	4.142		Ryu et al., 2020
Marginal Zone B And B1 Cell Specific Protein	MZB1	Pulmonary biopsy	SSc ILD (endstage) vs HC	4.3167	WB	Schiller et al., 2017
Keratin 17	KRT17	Pulmonary biopsy	SSc ILD (endstage) vs HC	4.46213	WB	Schiller et al., 2017
Apolipoprotein AI precuror	APOA1	Myofibroblast lysate from bronchoalveolar lavage	SSc PF and alveolitis vs mild asthma	4.62		Larsen et al., 2006
Matrix Metallopeptidase 19	MMP19	Pulmonary biopsy	SSc ILD (endstage) vs HC	4.64389		Schiller et al., 2017
Haptoglobin α chain	HBA1	Bronchoalveolar lavage	SSc PF vs SSc no PF	4.8		Fietta et al., 2006
Tropomyosin	TPM1	Myofibroblast lysate from bronchoalveolar lavage	SSc PF and alveolitis vs mild asthma	5.18		Larsen et al., 2006
Immunoglobulin heavy variable 1-24	IGHV1-24	Plasma	SSc ILD vs HC	5.547		Ryu et al., 2020
Immunoglobulin kappa variable 1D-33	IGKV1D-33	Plasma	SSc ILD vs HC	5.804		Ryu et al., 2020
Immunoglobulin heavy variable 3-64	IGHV3-64	Plasma	SSc ILD vs HC	6.177		Ryu et al., 2020
Sex hormone binding globulin	SHBG	Plasma	SSc ILD vs HC	7.302		Ryu et al., 2020
Vimentin	VIM	Myofibroblast lysate from bronchoalveolar lavage	SSc PF and alveolitis vs mild asthma	7.45		Larsen et al., 2006
14-3-3 protein epsilon	YWHAE	Bronchoalveolar lavage	SSc PF vs NSC	18.93	WB	Landi et al., 2013
Lysozyme C	LYZ	Bronchoalveolar lavage	SSc PF vs NSC	19.59		Landi et al., 2013
Serpin B3	SERPINB3	Bronchoalveolar lavage	SSc PF vs NSC	19.64		Landi et al., 2013
Protein S100A6 (calcyclin)	CACYBP	Bronchoalveolar lavage	SSc PF vs NSC	21.01	WB	Landi et al., 2013
α-2-HS-glycoprotein	AHSG	Bronchoalveolar lavage	SSc PF vs NSC	21.97		Landi et al. , 2013
Zinc-alpha-2-glycoprotein	AZGP1	Bronchoalveolar lavage	SSc PF vs SC	22.16		Landi et al., 2013
Angiotensinogen	AGT	Bronchoalveolar lavage	SSc PF vs SC	22.29		Landi et al., 2013
L fatty acid binding protein (L-FABP)	FABP1	Bronchoalveolar lavage	SSc PF vs SC	23.71		Landi et al., 2013
Calcyphosin	CAPS	Bronchoalveolar lavage	SSc PF vs SC	24.18		Landi et al., 2013
Zinc-alpha-2-glycoprotein	AZGP1	Bronchoalveolar lavage	SSc PF vs NSC	24.39		Landi et al., 2013
β-2 microglobulin	B2M	Bronchoalveolar lavage	SSc PF vs NSC	24.72		Landi et al., 2013
Macrophage mannose receptor 1	MRC1	Bronchoalveolar lavage	SSc PF vs NSC	25.71		Landi et al., 2013
Complement factor H	CFH	Bronchoalveolar lavage	SSc PF vs NSC	25.86		Landi et al., 2013
Ceruloplasmin	CP	Bronchoalveolar lavage	SSc PF vs SC	25.89		Landi et al., 2013
α-2-HS-glycoprotein	AHSG	Bronchoalveolar lavage	SSc PF vs SC	26.4		Landi et al., 2013
Immunoglobulin J chain	JCHAIN	Bronchoalveolar lavage	SSc PF vs SC	26.43		Landi et al., 2013
Pulmonary surfactant associated protein A2	SFTPA2	Bronchoalveolar lavage	SSc PF vs NSC	26.5		Landi et al., 2013
Pulmonary surfactant associated protein A2	SFTPA2	Bronchoalveolar lavage	SSc PF vs SC	26.5		Landi et al., 2013
Calcyphosin	CAPS	Bronchoalveolar lavage	SSc PF vs NSC	27.93		Landi et al., 2013
Ceruloplasmin	CP	Bronchoalveolar lavage	SSc PF vs NSC	28.71		Landi et al., 2013
Pulmonary surfactant-associated protein B	SFTPB	Plasma	SSc ILD vs HC	29.745		Ryu et al., 2020
Apolipoprotein AI	APOA1	Bronchoalveolar lavage	SSc PF vs NSC	30.5		Landi et al., 2013
Transthyretin	TTR	Bronchoalveolar lavage	SSc PF vs NSC	32.29		Landi et al., 2013
Transthyretin	TTR	Bronchoalveolar lavage	SSc PF vs SC	32.66		Landi et al., 2013
Serum retinol binding protein (SRBP)	SRBP	Bronchoalveolar lavage	SSc PF vs NSC	33.57		Landi et al., 2013
Haptoglobin	HP	Bronchoalveolar lavage	SSc PF vs SC	36.36		Landi et al., 2013
Mithochondrial DNA topoisomerase 1	TOP1MT	Bronchoalveolar lavage	SSc PF vs SSc no PF	Expressed only in SSc PF		Fietta et al., 2006
Actin-related protein 2/3 complex subunit 5	ARPC5	Myofibroblast lysate from bronchoalveolar lavage	SSc PF and alveolitis vs mild asthma	NEC		Larsen et al., 2006
Calgranulin B	S100A9	Bronchoalveolar lavage	SSC PF vs HC	Upregulated		Bargagli et al., 2008
Ezrin	EZR	Fibroblast lysate from pulmonary biopsies	SSc PF vs HC	Upregulated		Bogatekvich et al., 2008
Pro-α collagen	COL1A1	Fibroblast lysate from pulmonary biopsies	SSc PF vs HC	Upregulated		Bogatkevich et al., 2008
Caldesmon	CALD1	Fibroblast lysate from pulmonary biopsies	SSc PF vs HC	Upregulated		Bogatkevich et al., 2008
Prolyl 4-hydroxylase β subunit	P4HB	Fibroblast lysate from pulmonary biopsies	SSc PF vs HC	Upregulated		Bogatkevich et al., 2008
IQGAP1	IQGAP1	Fibroblast lysate from pulmonary biopsies	SSc PF vs HC	Upregulated	WB	Bogatkevich et al., 2008
Moesin	MSN	Fibroblast lysate from pulmonary biopsies	SSc PF vs HC	Upregulated		Bogatkevich et al., 2008
Alpha 1 anti-trypsin	SERPINA1	Bronchoalveolar lavage	SSc PF vs IPF	Upregulated		Rotolli et al., 2005
α1-β-glycoprotein	A1BG	Bronchoalveolar lavage	SSc PF vs IPF	Upregulated		Rottoli et al., 2005
Complement C3 b	C3	Bronchoalveolar lavage	SSc PF vs IPF	Upregulated		Rottoli et al., 2005
Haptoglobin β chain	HBB	Bronchoalveolar lavage	SSc PF vs IPF	Upregulated		Rottoli et al., 2005
Serum retinol binding protein (SRBP)	SRBP	Bronchoalveolar lavage	SSc PF vs IPF	Upregulated		Rottoli et al., 2005
Transthyretin	TTR	Bronchoalveolar lavage	SSc PF vs IPF	Upregulated		Rottoli et al., 2005
Calgranulin A	S100A8	Bronchoalveolar lavage	SSc PF vs PS	Upregulated		Rottoli et al., 2005
Prothrombin	F2	Bronchoalveolar lavage	SSc PF vs PS	Upregulated		Rottoli et al., 2005
Thioredoxin peroxidase 2	PRDX2	Bronchoalveolar lavage	SSc PF vs PS	Upregulated		Rottoli et al., 2005
L fatty acid binding protein (L-FABP)	FABP1	Bronchoalveolar lavage	SSc PF vs PS	Upregulated		Rottoli et al., 2005
Peroxisomal antioxidant enzyme (AOPP)	PRDX5	Bronchoalveolar lavage	SSc PF vs PS	Upregulated		Rottoli et al., 2005
Ig alpha-2 chain C region	IGHA2	Bronchoalveolar lavage fluid	SSc vs SC	0.0294118		Landi et al., 2019
Complement C3 alpha chain	C3	Bronchoalveolar lavage fluid	SSc vs SC	0.0304878		Landi et al., 2019
Selenium-binding protein	SELENBP1	Bronchoalveolar lavage fluid	SSc vs SC	0.031746		Landi et al., 2019
Albumin	ALB	Bronchoalveolar lavage fluid	SSc vs NSC	0.033557		Landi et al., 2019
Alpha 1 antitrypsin	SERPINA1	Bronchoalveolar lavage fluid	SSc vs NSC	0.0446229		Landi et al., 2019
Hepcidin 25	HAMP	Plasma	SSc (lcSSc and dcSSc) vs HC	0.0535906		van Bon et al., 2014
CXCL7	PPBP	Plasma	SSc (lcSSc and dcSSc) vs HC	0.185529		van Bon et al., 2014
PENK-A	PENK	Plasma	SSc (lcSSc and dcSSc) vs HC	0.25		van Bon et al., 2014
beta-defensin 116	DEFB116	Plasma	SSc (lcSSc and dcSSc) vs HC	0.348432		van Bon et al., 2014
Ts Translation Elongation Factor, Mitochondrial	TSFM	Skin biopsy	SSc affected tissue vs SSc unaffected tissue	0.35		Chairta P et al., 2020
Ribosomal Protein S23	RPS23	Skin biopsy	SSc affected tissue vs SSc unaffected tissue	0.36		Chairta P et al., 2020
Hydroxysteroid 17-Beta Dehydrogenase 12	HSD17B12	Skin biopsy	SSc affected tissue vs SSc unaffected tissue	0.37		Chairta P et al., 2020
Eukaryotic Translation Initiation Factor 3 Subunit L	EIF3L	Skin biopsy	SSc affected tissue vs SSc unaffected tissue	0.38		Chairta P et al., 2020
Serpin Family B Member 1	SERPINB1	Skin biopsy	SSc affected tissue vs SSc unaffected tissue	0.38		Chairta P et al., 2020
NADH:Ubiquinone Oxidoreductase Subunit A13	NDUFA13	Skin biopsy	SSc affected tissue vs SSc unaffected tissue	0.41		Chairta P et al., 2020
Aldehyde Dehydrogenase 1 Family Member A2	ALDH1A2	Skin biopsy	SSc affected tissue vs SSc unaffected tissue	0.42		Chairta P et al., 2020
Pleckstrin Homology Like Domain Family B Member 2	PHLDB2	Skin biopsy	SSc affected tissue vs SSc unaffected tissue	0.42		Chairta P et al., 2020
atrial natriuretic factor	ANF	Plasma	SSc (lcSSc and dcSSc) vs HC	0.438596		van Bon et al., 2014
N-Myristoyltransferase 2	NMT2	Skin biopsy	SSc affected tissue vs SSc unaffected tissue	0.44		Chairta P et al., 2020
Prostaglandin I2 Synthase	PTGIS	Skin biopsy	SSc affected tissue vs SSc unaffected tissue	0.44		Chairta P et al., 2020
Jumonji Domain Containing 7	JMJD7	Skin biopsy	SSc affected tissue vs SSc unaffected tissue	0.45		Chairta P et al., 2020
Platelet factor 4 variant	PF4V1	Plasma	SSc (lcSSc and dcSSc) vs HC	0.454545		van Bon et al., 2014
IGF1	IGF1	Plasma	SSc (lcSSc and dcSSc) vs HC	0.454545		van Bon et al., 2014
H3 Clustered Histone 1	HIST1H3A	Skin biopsy	SSc affected tissue vs SSc unaffected tissue	0.46		Chairta P et al., 2020
IL-8	CXCL8	Plasma	SSc (lcSSc and dcSSc) vs HC	0.462107		van Bon et al., 2014
Peroxidasin homolog	PXDN	Pulmonary myofibroblast cell culture supernatant	SSc vs HC	0.474684		Mullenbrock et al. 2018
H2A.X Variant Histone	H2AFX	Skin biopsy	SSc affected tissue vs SSc unaffected tissue	0.48		Chairta P et al., 2020
Jun B proto-oncogene	JUNB	Skin biopsy	SSc vs HC	0.48971		Dumit et al., 2014
H2B Clustered Histone 15	HIST1H2BN	Skin biopsy	SSc affected tissue vs SSc unaffected tissue	0.5		Chairta P et al., 2020
Ribosomal Protein L9	RPL9	Skin biopsy	SSc affected tissue vs SSc unaffected tissue	0.5		Chairta P et al., 2020
Secreted frizzled-related protein 1	SFRP1	Pulmonary myofibroblast cell culture supernatant	SSc vs HC	0.503597		Mullenbrock et al. 2018
Prolyl 4-hydroxylase subunit alpha-3	P4HA3	Pulmonary myofibroblast cell culture supernatant	SSc vs HC	0.50641		Mullenbrock et al. 2018
Dehydrogenase/Reductase 7	DHRS7	Skin biopsy	SSc affected tissue vs SSc unaffected tissue	0.51		Chairta P et al., 2020
Ladinin 1	LAD1	Skin biopsy	SSc affected tissue vs SSc unaffected tissue	0.51		Chairta P et al., 2020
Ribosomal Protein L23	RPL23	Skin biopsy	SSc affected tissue vs SSc unaffected tissue	0.51		Chairta P et al., 2020
Acyl-CoA Thioesterase 13	ACOT13	Skin biopsy	SSc affected tissue vs SSc unaffected tissue	0.52		Chairta P et al., 2020
Ribosomal Protein L7	RPL7	Skin biopsy	SSc affected tissue vs SSc unaffected tissue	0.52		Chairta P et al., 2020
Ribosomal Protein S13	RPS13	Skin biopsy	SSc affected tissue vs SSc unaffected tissue	0.52		Chairta P et al., 2020
Protein FAM101B	FAM101B	Skin biopsy	SSc vs HC	0.521233		Dumit et al., 2014
EPB41L2 protein variant	EPB41L2	Skin biopsy	SSc vs HC	0.524858		Dumit et al., 2014
NCCRP1, F-Box Associated Domain Containing	NCCRP1	Skin biopsy	SSc affected tissue vs SSc unaffected tissue	0.53		Chairta P et al., 2020
Ribosomal Protein L24	RPL24	Skin biopsy	SSc affected tissue vs SSc unaffected tissue	0.53		Chairta P et al., 2020
Ribosomal Protein S16	RPS16	Skin biopsy	SSc affected tissue vs SSc unaffected tissue	0.53		Chairta P et al., 2020
Tropomyosin alpha-1 chain	TPM1	Skin biopsy	SSc vs HC	0.532185		Dumit et al., 2014
Heterogeneous Nuclear Ribonucleoprotein A1 Like 2	HNRNPA1L2	Skin biopsy	SSc affected tissue vs SSc unaffected tissue	0.54		Chairta P et al., 2020
Ribosomal Protein L6	RPL6	Skin biopsy	SSc affected tissue vs SSc unaffected tissue	0.54		Chairta P et al., 2020
Major Histocompatibility Complex, Class I, A	HLA-A	Skin biopsy	SSc affected tissue vs SSc unaffected tissue	0.55		Chairta P et al., 2020
Adaptor Related Protein Complex 2 Subunit Alpha 1	AP2A1	Skin biopsy	SSc affected tissue vs SSc unaffected tissue	0.56		Chairta P et al., 2020
Adaptor Related Protein Complex 2 Subunit Alpha 2	AP2A2	Skin biopsy	SSc affected tissue vs SSc unaffected tissue	0.56		Chairta P et al., 2020
H1.0 Linker Histone	H1F0	Skin biopsy	SSc affected tissue vs SSc unaffected tissue	0.56		Chairta P et al., 2020
H1.4 Linker Histone, Cluster Member	HIST1H1E	Skin biopsy	SSc affected tissue vs SSc unaffected tissue	0.56		Chairta P et al., 2020
Ribosomal Protein S5	RPS5	Skin biopsy	SSc affected tissue vs SSc unaffected tissue	0.56		Chairta P et al., 2020
Sec23 Homolog A, COPII Coat Complex Component)	SEC23A	Skin biopsy	SSc affected tissue vs SSc unaffected tissue	0.56		Chairta P et al., 2020
Solute Carrier Family 25 Member 5	SLC25A5	Skin biopsy	SSc affected tissue vs SSc unaffected tissue	0.56		Chairta P et al., 2020
Ribosomal Protein L17	RPL17	Skin biopsy	SSc affected tissue vs SSc unaffected tissue	0.57		Chairta P et al., 2020
Solute Carrier Family 25 Member 24	SLC25A24	Skin biopsy	SSc affected tissue vs SSc unaffected tissue	0.57		Chairta P et al., 2020
Cytochrome C1	CYC1	Skin biopsy	SSc affected tissue vs SSc unaffected tissue	0.58		Chairta P et al., 2020
G3BP Stress Granule Assembly Factor 1	G3BP1	Skin biopsy	SSc affected tissue vs SSc unaffected tissue	0.58		Chairta P et al., 2020
MacroH2A.1 Histone	H2AFY	Skin biopsy	SSc affected tissue vs SSc unaffected tissue	0.58		Chairta P et al., 2020
MOB Family Member 4, Phocein	MOB4	Skin biopsy	SSc affected tissue vs SSc unaffected tissue	0.58		Chairta P et al., 2020
Ribosomal Protein S3A	RPS3A	Skin biopsy	SSc affected tissue vs SSc unaffected tissue	0.58		Chairta P et al., 2020
HEAT repeat-containing protein 5A	HEATR5A	Skin biopsy	SSc vs HC	0.586417		Dumit et al., 2014
cDNA FLJ51408	N/A	Skin biopsy	SSc vs HC	0.586417		Dumit et al., 2014
TPase H+ Transporting V0 Subunit D1	ATP6V0D1	Skin biopsy	SSc affected tissue vs SSc unaffected tissue	0.59		Chairta P et al., 2020
Cytochrome P450 Family 4 Subfamily F Member 22	CYP4F22	Skin biopsy	SSc affected tissue vs SSc unaffected tissue	0.59		Chairta P et al., 2020
Deoxyribose-Phosphate Aldolase	DERA	Skin biopsy	SSc affected tissue vs SSc unaffected tissue	0.59		Chairta P et al., 2020
LanC Like 1	LANCL1	Skin biopsy	SSc affected tissue vs SSc unaffected tissue	0.59		Chairta P et al., 2020
Methionyl-TRNA Synthetase 1	MARS	Skin biopsy	SSc affected tissue vs SSc unaffected tissue	0.59		Chairta P et al., 2020
130 kDa GPBP-interacting protein	FILIP1L	Skin biopsy	SSc vs HC	0.598739		Dumit et al., 2014
90 kDa GPBP-interacting protein	FILIP1L	Skin biopsy	SSc vs HC	0.598739		Dumit et al., 2014
Filamin A-interacting protein 1-like	FILIP1L	Skin biopsy	SSc vs HC	0.598739		Dumit et al., 2014
Aldo-Keto Reductase Family 1 Member C3	AKR1C3	Skin biopsy	SSc affected tissue vs SSc unaffected tissue	0.6		Chairta P et al., 2020
H1.5 Linker Histone, Cluster Member	HIST1H1B	Skin biopsy	SSc affected tissue vs SSc unaffected tissue	0.6		Chairta P et al., 2020
Small Nuclear RNA Activating Complex Polypeptide 3	SNAPC3	Skin biopsy	SSc affected tissue vs SSc unaffected tissue	0.6		Chairta P et al., 2020
Small Nuclear Ribonucleoprotein Polypeptide G	SNRPG	Skin biopsy	SSc affected tissue vs SSc unaffected tissue	0.6		Chairta P et al., 2020
mithocondrial 3,2-trans-enoyl-CoA isomerase	ECI1	Skin biopsy	SSc vs HC	0.602904		Dumit et al., 2014
Signal transducer and activator of transcription 5B protein	STAT5B	Skin biopsy	SSc vs HC	0.607097		Dumit et al., 2014
Apoptosis regulator BAX	BAX	Plasma	SSc (lcSSc and dcSSc) vs HC	0.609756		van Bon et al., 2014
DEAH-Box Helicase 15	DHX15	Skin biopsy	SSc affected tissue vs SSc unaffected tissue	0.61		Chairta P et al., 2020
Glucosidase II Alpha Subunit	GANAB	Skin biopsy	SSc affected tissue vs SSc unaffected tissue	0.61		Chairta P et al., 2020
Fibrillarin	FBL	Skin biopsy	SSc affected tissue vs SSc unaffected tissue	0.62		Chairta P et al., 2020
Guanylate Kinase 1	GUK1	Skin biopsy	SSc affected tissue vs SSc unaffected tissue	0.62		Chairta P et al., 2020
Heterogeneous Nuclear Ribonucleoprotein C	HNRNPC	Skin biopsy	SSc affected tissue vs SSc unaffected tissue	0.62		Chairta P et al., 2020
FUS RNA Binding Protein	FUS	Skin biopsy	SSc affected tissue vs SSc unaffected tissue	0.63		Chairta P et al., 2020
Ribosomal Protein L13	RPL13	Skin biopsy	SSc affected tissue vs SSc unaffected tissue	0.63		Chairta P et al., 2020
Serpin Family B Member 3	SERPINB3	Skin biopsy	SSc affected tissue vs SSc unaffected tissue	0.63		Chairta P et al., 2020
40S ribosomal protein S19-binding protein 1	RPS19BP1	Skin biopsy	SSc vs HC	0.632878		Dumit et al., 2014
Barrier-to-autointegration factor	BANF1	Skin biopsy	SSc vs HC	0.632878		Dumit et al., 2014
Breakpoint cluster region protein 1	BCR	Skin biopsy	SSc vs HC	0.632878		Dumit et al., 2014
Erythrocyte membrane protein band 4.1-like 2;4.1G protein	EPB41L2	Skin biopsy	SSc vs HC	0.632878		Dumit et al., 2014
Interferon-α-inducible protein 27-like protein 1	IFI27L1	Plasma	SSc (lcSSc and dcSSc) vs HC	0.636943		van Bon et al., 2014
Purine Rich Element Binding Protein B	PURB	Skin biopsy	SSc affected tissue vs SSc unaffected tissue	0.64		Chairta P et al., 2020
7-dehydrocholesterol reductase	DHCR7	Skin biopsy	SSc vs HC	0.646176		Dumit et al., 2014
Protein S100-A6	S100A6	Pulmonary myofibroblast cell culture supernatant	SSc vs HC	0.649254		Mullenbrock et al. 2018
Nectin Cell Adhesion Molecule 1	NECTIN1	Skin biopsy	SSc affected tissue vs SSc unaffected tissue	0.65		Chairta P et al., 2020
Ribosomal Protein L30	RPL30	Skin biopsy	SSc affected tissue vs SSc unaffected tissue	0.65		Chairta P et al., 2020
Ubiquitin Specific Peptidase 31	USP31	Skin biopsy	SSc affected tissue vs SSc unaffected tissue	0.65		Chairta P et al., 2020
CD95 antigen	CD95	Skin biopsy	SSc vs HC	0.655197		Dumit et al., 2014
Uncharacterized protein KIAA0754	KIAA0754	Skin biopsy	SSc vs HC	0.655197		Dumit et al., 2014
ADP Ribosylation Factor Like GTPase 6 Interacting Protein 5	ARL6IP5	Skin biopsy	SSc affected tissue vs SSc unaffected tissue	0.66		Chairta P et al., 2020
Isoform 3 of Hepatocyte growth factor	HGF	Pulmonary myofibroblast cell culture supernatant	SSc vs HC	0.664062		Mullenbrock et al. 2018
CF-1 64 kDa subunit tau variant	CSTF2T	Skin biopsy	SSc vs HC	0.664343		Dumit et al., 2014
Enaptin	SYNE1	Skin biopsy	SSc vs HC	0.664343		Dumit et al., 2014
Isoform 6 of Tenascin	TNC	Pulmonary myofibroblast cell culture supernatant	SSc vs HC	0.666667		Mullenbrock et al. 2018
Sideroflexin 3	SFXN3	Skin biopsy	SSc affected tissue vs SSc unaffected tissue	0.67		Chairta P et al., 2020
Isoform 5 of Tenascin	TNC	Pulmonary myofibroblast cell culture supernatant	SSc vs HC	0.672		Mullenbrock et al. 2018
Isoform 2 of Host cell factor 1	HCFC1	Pulmonary myofibroblast cell culture supernatant	SSc vs HC	0.674242		Mullenbrock et al. 2018
Isoform 4 of Tenascin	TNC	Pulmonary myofibroblast cell culture supernatant	SSc vs HC	0.685484		Mullenbrock et al. 2018
Tenascin	TNC	Pulmonary myofibroblast cell culture supernatant	SSc vs HC	0.685484		Mullenbrock et al. 2018
Protein mago nashi homolog 2	MAGOHB	Skin biopsy	SSc vs HC	0.687771		Dumit et al., 2014
Drebrin	DBN1	Skin biopsy	SSc vs HC	0.697372		Dumit et al., 2014
Inner nuclear membrane protein Man1	LEMD3	Skin biopsy	SSc vs HC	0.697372		Dumit et al., 2014
Annexin A2	ANXA2	Pulmonary myofibroblast cell culture supernatant	SSc vs HC	0.698413		Mullenbrock et al. 2018
Transforming growth factor-beta-induced protein ig-h3	TGFBI	Pulmonary myofibroblast cell culture supernatant	SSc vs HC	0.7		Mullenbrock et al. 2018
Pre-mRNA-splicing factor SRP75	SRSF4	Skin biopsy	SSc vs HC	0.702222		Dumit et al., 2014
Pleckstrin homology-like domain family B member 1	PHLDB1	Skin biopsy	SSc vs HC	0.702222		Dumit et al., 2014
GMP kinase	GUK1	Skin biopsy	SSc vs HC	0.712025		Dumit et al., 2014
Glycine-rich RNA-binding protein CIRP	CIRBP	Skin biopsy	SSc vs HC	0.716978		Dumit et al., 2014
Nucleoporin Nup107	NUP107	Skin biopsy	SSc vs HC	0.721965		Dumit et al., 2014
Isoform 6 of Tenascin	TNC	Pulmonary myofibroblast cell culture supernatant	SSc vs HC	0.722689		Mullenbrock et al. 2018
Aspartate aminotransferase	GOT2	Skin biopsy	SSc vs HC	0.726986		Dumit et al., 2014
Isoform 5 of Tenascin	TNC	Pulmonary myofibroblast cell culture supernatant	SSc vs HC	0.728814		Mullenbrock et al. 2018
Nuclear fragile X mental retardation-interacting protein 2	NUFIP2	Skin biopsy	SSc vs HC	0.732043		Dumit et al., 2014
39S ribosomal protein L34, mitochondrial	MRPL34	Skin biopsy	SSc vs HC	0.732043		Dumit et al., 2014
BRCA1-A complex subunit MERIT40	BABAM1	Skin biopsy	SSc vs HC	0.732043		Dumit et al., 2014
Coiled-coil-helix-coiled-coil-helix domain-containing protein 1	CHCHD1	Skin biopsy	SSc vs HC	0.732043		Dumit et al., 2014
Nuclear protein C2360	CHCHD1	Skin biopsy	SSc vs HC	0.737135		Dumit et al., 2014
Isoform 4 of Tenascin	TNC	Pulmonary myofibroblast cell culture supernatant	SSc vs HC	0.737288		Mullenbrock et al. 2018
Tenascin	TNC	Pulmonary myofibroblast cell culture supernatant	SSc vs HC	0.737288		Mullenbrock et al. 2018
Kindlin-2	FERMT2	Skin biopsy	SSc vs HC	0.742262		Dumit et al., 2014
Phosphatidylinositol-4-phosphate 5-kinase, type II, alpha	PIP4K2A	Skin biopsy	SSc vs HC	0.742262		Dumit et al., 2014
Probable O-sialoglycoprotein endopeptidase	OSGEP	Skin biopsy	SSc vs HC	0.752623		Dumit et al., 2014
Cadherin-2	CDH2	Skin biopsy	SSc vs HC	0.752623		Dumit et al., 2014
DNA-directed RNA polymerase II subunit 11	POLR2J	Skin biopsy	SSc vs HC	0.757858		Dumit et al., 2014
Translocating chain-associated membrane protein 1	TRAM1	Skin biopsy	SSc vs HC	0.757858		Dumit et al., 2014
11-zinc finger protein	CTCF	Skin biopsy	SSc vs HC	0.768438		Dumit et al., 2014
Seryl-tRNA synthetase	SARS1	Skin biopsy	SSc vs HC	0.773782		Dumit et al., 2014
Putative uncharacterized protein HCFC1	HCFC1	Skin biopsy	SSc vs HC	0.773782		Dumit et al., 2014
Cation-chloride cotransporter 6	SLC12A9	Skin biopsy	SSc vs HC	0.773782		Dumit et al., 2014
SH3 and PX domain-containing protein 1	NCF1	Skin biopsy	SSc vs HC	0.779165		Dumit et al., 2014
Enhancer of rudimentary homolog	ERH	Skin biopsy	SSc vs HC	0.779165		Dumit et al., 2014
Tissue-type plasminogen activator	PLAT	Pulmonary myofibroblast cell culture supernatant	SSc vs HC	0.782609		Mullenbrock et al. 2018
KRAB-associated protein 1	TRIM28	Skin biopsy	SSc vs HC	0.790041		Dumit et al., 2014
5-methylthioadenosine phosphorylase	MTAP	Skin biopsy	SSc vs HC	0.790041		Dumit et al., 2014
SAPK substrate protein 1	SAKS1	Skin biopsy	SSc vs HC	0.795536		Dumit et al., 2014
Exocyst complex component 1	EXOC1	Skin biopsy	SSc vs HC	0.795536		Dumit et al., 2014
Exocyst complex component Sec3	EXOC1	Skin biopsy	SSc vs HC	0.795536		Dumit et al., 2014
Catenin alpha-1	CTNNA1	Skin biopsy	SSc vs HC	0.795536		Dumit et al., 2014
300 kDa nuclear matrix antigen	SRRM2	Skin biopsy	SSc vs HC	0.80107		Dumit et al., 2014
Wiskott-Aldrich syndrome protein family member 2	WASF2	Skin biopsy	SSc vs HC	0.80107		Dumit et al., 2014
Oxysterol-binding protein homolog 1	OSBPL5	Skin biopsy	SSc vs HC	0.80107		Dumit et al., 2014
Serpin B8	SERPINB8	Skin biopsy	SSc vs HC	0.806642		Dumit et al., 2014
Annexin A6	ANXA6	Pulmonary myofibroblast cell culture supernatant	SSc vs HC	0.8125		Mullenbrock et al. 2018
TAR RNA-interacting protein	LRRFIP1	Skin biopsy	SSc vs HC	0.817902		Dumit et al., 2014
Extended synaptotagmin-2 ESYT2	ESYT2	Skin biopsy	SSc vs HC	0.817902		Dumit et al., 2014
Importin alpha Q1	KPNA4	Skin biopsy	SSc vs HC	0.823591		Dumit et al., 2014
A-kinase anchor protein 8	AKAP8	Skin biopsy	SSc vs HC	0.823591		Dumit et al., 2014
High mobility group nucleosome-binding domain-containing protein 1		Skin biopsy	SSc vs HC	0.82932		Dumit et al., 2014
Non-histone chromosomal protein HMG-14	HMGN1	Skin biopsy	SSc vs HC	0.82932		Dumit et al., 2014
High-mobility group nucleosome binding domain 1	HMGN1	Skin biopsy	SSc vs HC	0.82932		Dumit et al., 2014
Putative uncharacterized protein HMGN1	HMGN1	Skin biopsy	SSc vs HC	0.82932		Dumit et al., 2014
Protein FAM40A	FAM40A	Skin biopsy	SSc vs HC	0.82932		Dumit et al., 2014
cDNA FLJ77113	N/A	Skin biopsy	SSc vs HC	0.82932		Dumit et al., 2014
FAM40A protein	STRIP1	Skin biopsy	SSc vs HC	0.82932		Dumit et al., 2014
Eukaryotic translation initiation factor 2C 1	EIF2C1	Skin biopsy	SSc vs HC	0.82932		Dumit et al., 2014
Coiled-coil and C2 domain-containing protein 1A	CC2D1A	Skin biopsy	SSc vs HC	0.82932		Dumit et al., 2014
cAMP-dependent protein kinase type II-alpha regulatory subunit	PRKAR2A	Skin biopsy	SSc vs HC	0.835088		Dumit et al., 2014
TRM112-like protein	TRMT112	Skin biopsy	SSc vs HC	0.835088		Dumit et al., 2014
Glucose-6-phosphate 1-dehydrogenase	H6PD	Skin biopsy	SSc vs HC	0.835088		Dumit et al., 2014
Basic transcription factor 3-like 4	BTF3L4	Skin biopsy	SSc vs HC	0.840896		Dumit et al., 2014
Chloride intracellular channel protein 4	CLIC4	Skin biopsy	SSc vs HC	0.840896		Dumit et al., 2014
Pyridoxine kinase	PDXK	Skin biopsy	SSc vs HC	0.846745		Dumit et al., 2014
Active breakpoint cluster region-related protein	ABR	Skin biopsy	SSc vs HC	0.852635		Dumit et al., 2014
Stromal antigen 2	STAG2	Skin biopsy	SSc vs HC	0.858565		Dumit et al., 2014
60S ribosomal protein L17	RPL17	Skin biopsy	SSc vs HC	0.858565		Dumit et al., 2014
SAC2 suppressor of actin mutations 2-like protein	VPS52	Skin biopsy	SSc vs HC	0.858565		Dumit et al., 2014
DNA helicase V	FUBP1	Skin biopsy	SSc vs HC	0.858565		Dumit et al., 2014
U6 snRNA-associated Sm-like protein LSm3	LSM3	Skin biopsy	SSc vs HC	0.870551		Dumit et al., 2014
Adapter-related protein complex 2 alpha-1 subunit	AP2A1	Skin biopsy	SSc vs HC	0.870551		Dumit et al., 2014
Polyadenylate-binding protein 1	PABPC1	Skin biopsy	SSc vs HC	0.870551		Dumit et al., 2014
MAP kinase isoform p42	MAPK1	Skin biopsy	SSc vs HC	0.876606		Dumit et al., 2014
60S ribosomal protein L26	RPL26	Skin biopsy	SSc vs HC	0.882703		Dumit et al., 2014
Guanine nucleotide-binding protein G (y) subunit alpha	GNA11	Skin biopsy	SSc vs HC	0.895025		Dumit et al., 2014
Rab6-interacting protein 2	ERC1	Skin biopsy	SSc vs HC	0.895025		Dumit et al., 2014
Adapter-related protein complex 2 beta subunit	AP2B1	Skin biopsy	SSc vs HC	0.90125		Dumit et al., 2014
Serine/threonine-protein phosphatase	TBK1	Skin biopsy	SSc vs HC	0.907519		Dumit et al., 2014
Deubiquitinating enzyme FAF-X	USP9X	Skin biopsy	SSc vs HC	0.933033		Dumit et al., 2014
RNase L inhibitor	ABCE1	Skin biopsy	SSc vs HC	0.946058		Dumit et al., 2014
GAP and centrosome-associated protein	RABGAP1	Skin biopsy	SSc vs HC	1.09429		Dumit et al., 2014
ATP synthase subunit alpha	ATP5F1A	Skin biopsy	SSc vs HC	1.12506		Dumit et al., 2014
Adipocyte plasma membrane-associated protein	APMAP	Skin biopsy	SSc vs HC	1.12506		Dumit et al., 2014
Methylmalonate semialdehyde dehydrogenase	ALDH6A1	Skin biopsy	SSc vs HC	1.12506		Dumit et al., 2014
ATP synthase subunit beta	ATP5F1B	Skin biopsy	SSc vs HC	1.13288		Dumit et al., 2014
Protein disulfide-isomerase A3	PDIA3	Skin biopsy	SSc vs HC	1.13288		Dumit et al., 2014
Tissue-specific extinguisher 1	PRKAR1A	Skin biopsy	SSc vs HC	1.14076		Dumit et al., 2014
Fumarate hydratase	FUM1	Skin biopsy	SSc vs HC	1.1487		Dumit et al., 2014
Lysyl hydroxylase 1	N/A	Skin biopsy	SSc vs HC	1.1487		Dumit et al., 2014
Protein FAM176B	EVA1B	Skin biopsy	SSc vs HC	1.15669		Dumit et al., 2014
Protein canopy homolog 2	CNPY2	Skin biopsy	SSc vs HC	1.17283		Dumit et al., 2014
CTP synthase 1	CTPS1	Skin biopsy	SSc vs HC	1.17283		Dumit et al., 2014
Long-chain acyl-CoA synthetase 4	ACSL4	Skin biopsy	SSc vs HC	1.18099		Dumit et al., 2014
Succinyl-CoA ligase [GDP-forming] subunit alpha	SUCLG1	Skin biopsy	SSc vs HC	1.18099		Dumit et al., 2014
Putative uncharacterized protein MPST	MPST	Skin biopsy	SSc vs HC	1.18099		Dumit et al., 2014
Alpha-2-macroglobulin receptor-associated protein	LRPAP1	Skin biopsy	SSc vs HC	1.18099		Dumit et al., 2014
Interleukin-25	IL25	Skin biopsy	SSc vs HC	1.18921		Dumit et al., 2014
3-hydroxyisobutyrate dehydrogenase	HIBADH	Skin biopsy	SSc vs HC	1.19748		Dumit et al., 2014
3-hydroxybutyrate dehydrogenase type 2	BDH2	Skin biopsy	SSc vs HC	1.19748		Dumit et al., 2014
Isoform 2 of Annexin A7	ANXA7	Pulmonary myofibroblast cell culture supernatant	SSc vs HC	1.21111		Mullenbrock et al. 2018
Serpin B6	SERPINB6	Skin biopsy	SSc vs HC	1.21419		Dumit et al., 2014
Putative uncharacterized protein BCAP31	BCAP31	Skin biopsy	SSc vs HC	1.22264		Dumit et al., 2014
Acyltransferase-like 2	GLYATL2	Skin biopsy	SSc vs HC	1.22264		Dumit et al., 2014
Isoform IIa of Prolyl 4-hydroxylase subunit alpha-2	P4HA2	Pulmonary myofibroblast cell culture supernatant	SSc vs HC	1.22727		Mullenbrock et al. 2018
Decorin	DCN	Pulmonary myofibroblast cell culture supernatant	SSc vs HC	1.23596		Mullenbrock et al. 2018
Prolyl 4-hydroxylase subunit alpha-2	P4HA2	Pulmonary myofibroblast cell culture supernatant	SSc vs HC	1.23596		Mullenbrock et al. 2018
Metalloproteinase inhibitor 3	TIMP3	Pulmonary myofibroblast cell culture supernatant	SSc vs HC	1.26437		Mullenbrock et al. 2018
Lysyl oxidase homolog 1	LOXL1	Pulmonary myofibroblast cell culture supernatant	SSc vs HC	1.30233		Mullenbrock et al. 2018
Isoform 2 of EGF-containing fibulin-like extracellular matrix protein 1	EFEMP1	Pulmonary myofibroblast cell culture supernatant	SSc vs HC	1.33721		Mullenbrock et al. 2018
Follistatin-related protein 1	FSTL1	Pulmonary myofibroblast cell culture supernatant	SSc vs HC	1.34524		Mullenbrock et al. 2018
Thrombospondin type-1 domain-containing protein 4	THSD4	Pulmonary myofibroblast cell culture supernatant	SSc vs HC	1.36585		Mullenbrock et al. 2018
SPARC	SPARC	Pulmonary myofibroblast cell culture supernatant	SSc vs HC	1.37179		Mullenbrock et al. 2018
Isoform C of Fibulin-1	FBLN1	Pulmonary myofibroblast cell culture supernatant	SSc vs HC	1.39286		Mullenbrock et al. 2018
Isoform 3 of Latent-transforming growth factor beta-binding protein 1	LTBP1	Pulmonary myofibroblast cell culture supernatant	SSc vs HC	1.44444		Mullenbrock et al. 2018
Latent-transforming growth factor beta-binding protein 1	LTBP1	Pulmonary myofibroblast cell culture supernatant	SSc vs HC	1.44444		Mullenbrock et al. 2018
Prolyl 3-hydroxylase 1	LEPRE1	Pulmonary myofibroblast cell culture supernatant	SSc vs HC	1.45333		Mullenbrock et al. 2018
Microtubule Associated Protein 4	MAP4	Skin biopsy	SSc affected tissue vs SSc unaffected tissue	1.5		Chairta P et al., 2020
Plastin 3	PLS3	Skin biopsy	SSc affected tissue vs SSc unaffected tissue	1.51		Chairta P et al., 2020
SEC13 Homolog, Nuclear Pore And COPII Coat Complex Component	SEC13	Skin biopsy	SSc affected tissue vs SSc unaffected tissue	1.51		Chairta P et al., 2020
Transcriptional Adaptor 2A)	TADA2A	Skin biopsy	SSc affected tissue vs SSc unaffected tissue	1.51		Chairta P et al., 2020
Transferrin	TF	Skin biopsy	SSc affected tissue vs SSc unaffected tissue	1.52		Chairta P et al., 2020
Angiotensinogen	AGT	Skin biopsy	SSc affected tissue vs SSc unaffected tissue	1.53		Chairta P et al., 2020
Insulin-like growth factor-binding protein 5	IGFBP5	Pulmonary myofibroblast cell culture supernatant	SSc vs HC	1.53333		Mullenbrock et al. 2018
complement C1q	CD93	Plasma	SSc (lcSSc and dcSSc) vs HC	1.54		van Bon et al., 2014
Voltage Dependent Anion Channel 2	VDAC2	Skin biopsy	SSc affected tissue vs SSc unaffected tissue	1.54		Chairta P et al., 2020
Isoform 2 of Procollagen-lysine,2-oxoglutarate 5-dioxygenase 2	PLOD2	Pulmonary myofibroblast cell culture supernatant	SSc vs HC	1.54167		Mullenbrock et al. 2018
Dynein Cytoplasmic 1 Light Intermediate Chain 2	DYNC1LI2	Skin biopsy	SSc affected tissue vs SSc unaffected tissue	1.55		Chairta P et al., 2020
Fibulin-5	FBLN5	Pulmonary myofibroblast cell culture supernatant	SSc vs HC	1.58228		Mullenbrock et al. 2018
Collagen alpha-1(X) chain	COL10A1	Pulmonary myofibroblast cell culture supernatant	SSc vs HC	1.59494		Mullenbrock et al. 2018
Haptoglobin	HP	Skin biopsy	SSc affected tissue vs SSc unaffected tissue	1.6		Chairta P et al., 2020
Matrix-remodeling-associated protein 5	MXRA5	Pulmonary myofibroblast cell culture supernatant	SSc vs HC	1.61111		Mullenbrock et al. 2018
Collagen alpha-1(V) chain	COL5A1	Pulmonary myofibroblast cell culture supernatant	SSc vs HC	1.61333		Mullenbrock et al. 2018
Collagen alpha-1(VIII) chain	COL8A1	Pulmonary myofibroblast cell culture supernatant	SSc vs HC	1.61972		Mullenbrock et al. 2018
β-defensin 133	DEFB133	Plasma	SSc (lcSSc and dcSSc) vs HC	1.62		van Bon et al., 2014
LL37	LL37	Plasma	SSc (lcSSc and dcSSc) vs HC	1.62		van Bon et al., 2014
Aldehyde Dehydrogenase 3 Family Member A1	ALDH3A1	Skin biopsy	SSc affected tissue vs SSc unaffected tissue	1.62		Chairta P et al., 2020
Inter-Alpha-Trypsin Inhibitor Heavy Chain 2	ITIH2	Skin biopsy	SSc affected tissue vs SSc unaffected tissue	1.62		Chairta P et al., 2020
Thioredoxin Domain Containing 17	TXNDC17	Skin biopsy	SSc affected tissue vs SSc unaffected tissue	1.62		Chairta P et al., 2020
KN Motif And Ankyrin Repeat Domains 2	KANK2	Skin biopsy	SSc affected tissue vs SSc unaffected tissue	1.64		Chairta P et al., 2020
RAB3D, Member RAS Oncogene Family	RAB3D	Skin biopsy	SSc affected tissue vs SSc unaffected tissue	1.64		Chairta P et al., 2020
AKT Serine/Threonine Kinase 3	AKT3	Skin biopsy	SSc affected tissue vs SSc unaffected tissue	1.65		Chairta P et al., 2020
Gremlin-1	GREM1	Pulmonary myofibroblast cell culture supernatant	SSc vs HC	1.65714		Mullenbrock et al. 2018
Carboxypeptidase N Subunit 2	CPN2	Skin biopsy	SSc affected tissue vs SSc unaffected tissue	1.66		Chairta P et al., 2020
Dermcidin	DCD	Skin biopsy	SSc affected tissue vs SSc unaffected tissue	1.66		Chairta P et al., 2020
Glial Fibrillary Acidic Protein	GFAP	Skin biopsy	SSc affected tissue vs SSc unaffected tissue	1.68		Chairta P et al., 2020
Intercellular Adhesion Molecule 1	ICAM1	Skin biopsy	SSc affected tissue vs SSc unaffected tissue	1.69		Chairta P et al., 2020
Serpin Family C Member 1	SERPINC1	Skin biopsy	SSc affected tissue vs SSc unaffected tissue	1.7		Chairta P et al., 2020
Triosephosphate Isomerase 1	TPI1	Skin biopsy	SSc affected tissue vs SSc unaffected tissue	1.71		Chairta P et al., 2020
Vitronectin	VTN	Skin biopsy	SSc affected tissue vs SSc unaffected tissue	1.73		Chairta P et al., 2020
Complement Factor H Related 5	CFHR5	Skin biopsy	SSc affected tissue vs SSc unaffected tissue	1.76		Chairta P et al., 2020
Fibulin 1	FBLN1	Skin biopsy	SSc affected tissue vs SSc unaffected tissue	1.76		Chairta P et al., 2020
Tetratricopeptide Repeat Domain 9	TTC9	Skin biopsy	SSc affected tissue vs SSc unaffected tissue	1.79		Chairta P et al., 2020
Ankyrin Repeat And SOCS Box Containing 17	ASB17	Skin biopsy	SSc affected tissue vs SSc unaffected tissue	1.8		Chairta P et al., 2020
Complement C4B	C4B	Skin biopsy	SSc affected tissue vs SSc unaffected tissue	1.82		Chairta P et al., 2020
Tropomyosin 4	TPM4	Skin biopsy	SSc affected tissue vs SSc unaffected tissue	1.82		Chairta P et al., 2020
Fibrillin-2	FBN2	Pulmonary myofibroblast cell culture supernatant	SSc vs HC	1.82353		Mullenbrock et al. 2018
Alpha 2-HS Glycoprotein	AHSG	Skin biopsy	SSc affected tissue vs SSc unaffected tissue	1.83		Chairta P et al., 2020
Aldolase, Fructose-Bisphosphate C	ALDOC	Skin biopsy	SSc affected tissue vs SSc unaffected tissue	1.83		Chairta P et al., 2020
Ubiquitin Specific Peptidase 5	USP5	Skin biopsy	SSc affected tissue vs SSc unaffected tissue	1.83		Chairta P et al., 2020
G Protein Subunit Alpha 14	GNA14	Skin biopsy	SSc affected tissue vs SSc unaffected tissue	1.86		Chairta P et al., 2020
Heat Shock Protein Family A (Hsp70) Member 4	HSPA4	Skin biopsy	SSc affected tissue vs SSc unaffected tissue	1.86		Chairta P et al., 2020
Dermatopontin	DPT	Skin biopsy	SSc affected tissue vs SSc unaffected tissue	1.88		Chairta P et al., 2020
MutL Homolog 3	MLH3	Skin biopsy	SSc affected tissue vs SSc unaffected tissue	1.88		Chairta P et al., 2020
Drebrin 1	DBN1	Skin biopsy	SSc affected tissue vs SSc unaffected tissue	1.9		Chairta P et al., 2020
ADAMTS-like protein 4	ADAMTSL4	Pulmonary myofibroblast cell culture supernatant	SSc vs HC	1.92537		Mullenbrock et al. 2018
ATPase Na+/K+ Transporting Subunit Alpha 3	ATP1A3	Skin biopsy	SSc affected tissue vs SSc unaffected tissue	1.95		Chairta P et al., 2020
Clusterin	CLU	Skin biopsy	SSc affected tissue vs SSc unaffected tissue	1.96		Chairta P et al., 2020
Actin Alpha 2, Smooth Muscle	ACTA2	Skin biopsy	SSc affected tissue vs SSc unaffected tissue	1.97		Chairta P et al., 2020
MORC Family CW-Type Zinc Finger 2	MORC2	Skin biopsy	SSc affected tissue vs SSc unaffected tissue	1.97		Chairta P et al., 2020
Twinkle MtDNA Helicase	TWNK	Skin biopsy	SSc affected tissue vs SSc unaffected tissue	2		Chairta P et al., 2020
Actinin Alpha 1	ACTN1	Skin biopsy	SSc affected tissue vs SSc unaffected tissue	2.02		Chairta P et al., 2020
IQ Motif Containing GTPase Activating Protein 1	IQGAP1	Skin biopsy	SSc affected tissue vs SSc unaffected tissue	2.04		Chairta P et al., 2020
Tropomyosin 3	TPM3	Skin biopsy	SSc affected tissue vs SSc unaffected tissue	2.06		Chairta P et al., 2020
Microfibril-associated glycoprotein 4	MFAP4	Pulmonary myofibroblast cell culture supernatant	SSc vs HC	2.06897		Mullenbrock et al. 2018
Tropomyosin 2	TPM2	Skin biopsy	SSc affected tissue vs SSc unaffected tissue	2.07		Chairta P et al., 2020
Fibromodulin	FMOD	Skin biopsy	SSc affected tissue vs SSc unaffected tissue	2.08		Chairta P et al., 2020
Major Histocompatibility Complex, Class I, G	HLA-G	Skin biopsy	SSc affected tissue vs SSc unaffected tissue	2.08		Chairta P et al., 2020
Integrin Subunit Alpha 5	ITGA5	Skin biopsy	SSc affected tissue vs SSc unaffected tissue	2.1		Chairta P et al., 2020
Platelet factor 4 variant, CCL4, CCL5, CXCL2	CXCL4	Plasma	SSc (lcSSc and dcSSc) vs HC	2.12		van Bon et al., 2014
Collagen alpha-2(VIII) chain	COL8A2	Pulmonary myofibroblast cell culture supernatant	SSc vs HC	2.125		Mullenbrock et al. 2018
Melanoma Cell Adhesion Molecule	MCAM	Skin biopsy	SSc affected tissue vs SSc unaffected tissue	2.15		Chairta P et al., 2020
Chymotrypsin family	CTR	Plasma	SSc (lcSSc and dcSSc) vs HC	2.17		van Bon et al., 2014
Cofilin 2	CFL2	Skin biopsy	SSc affected tissue vs SSc unaffected tissue	2.18		Chairta P et al., 2020
Integrin Subunit Beta 1	ITGB1	Skin biopsy	SSc affected tissue vs SSc unaffected tissue	2.19		Chairta P et al., 2020
TNF alpha	TNF	Plasma	SSc (lcSSc and dcSSc) vs HC	2.25		van Bon et al., 2014
Formimidoyltransferase Cyclodeaminase	FTCD	Skin biopsy	SSc affected tissue vs SSc unaffected tissue	2.27		Chairta P et al., 2020
Tropomyosin 1	TPM1	Skin biopsy	SSc affected tissue vs SSc unaffected tissue	2.3		Chairta P et al., 2020
Lysine Acetyltransferase 8	KAT8	Skin biopsy	SSc affected tissue vs SSc unaffected tissue	2.37		Chairta P et al., 2020
RNA Transcription, Translation And Transport Factor	RTRAF	Skin biopsy	SSc affected tissue vs SSc unaffected tissue	2.39		Chairta P et al., 2020
Myosin Light Chain Kinase	MYLK	Skin biopsy	SSc affected tissue vs SSc unaffected tissue	2.41		Chairta P et al., 2020
Progesterone Receptor Membrane Component 1	PGRMC1	Skin biopsy	SSc affected tissue vs SSc unaffected tissue	2.45		Chairta P et al., 2020
neutrophil defensin 4	DEFA4	Plasma	SSc (lcSSc and dcSSc) vs HC	2.47		van Bon et al., 2014
FTO Alpha-Ketoglutarate Dependent Dioxygenase	FTO	Skin biopsy	SSc affected tissue vs SSc unaffected tissue	2.47		Chairta P et al., 2020
Peptidylprolyl Isomerase D	PPID	Skin biopsy	SSc affected tissue vs SSc unaffected tissue	2.5	MRM	Chairta P et al., 2020
Ubiquitin C-Terminal Hydrolase L1	UCHL1	Skin biopsy	SSc affected tissue vs SSc unaffected tissue	2.52	MRM	Chairta P et al., 2020
Neutrophil defensin 3	DEFA3	Plasma	SSc (lcSSc and dcSSc) vs HC	2.53		van Bon et al., 2014
Minor HC antigen HB-1	HMHB1	Plasma	SSc (lcSSc and dcSSc) vs HC	2.54		van Bon et al., 2014
Apolipoprotein D	APOD	Skin biopsy	SSc affected tissue vs SSc unaffected tissue	2.55		Chairta P et al., 2020
Amyloid P Component, Serum	APCS	Skin biopsy	SSc affected tissue vs SSc unaffected tissue	2.58	MRM	Chairta P et al., 2020
ATP Binding Cassette Subfamily C Member 12	ABCC12	Skin biopsy	SSc affected tissue vs SSc unaffected tissue	2.64		Chairta P et al., 2020
Apolipoprotein CIII	APOC3	Plasma	SSc (lcSSc and dcSSc) vs HC	2.86		van Bon et al., 2014
Pericentriolar Material 1	PCM1	Skin biopsy	SSc affected tissue vs SSc unaffected tissue	2.98		Chairta P et al., 2020
Neutrophil defensin 5	DEFA5	Plasma	SSc (lcSSc and dcSSc) vs HC	3.13		van Bon et al., 2014
Ankyrin Repeat Domain 18B	ANKRD18B	Skin biopsy	SSc affected tissue vs SSc unaffected tissue	3.29		Chairta P et al., 2020
DEAD-Box Helicase 55	DDX55	Skin biopsy	SSc affected tissue vs SSc unaffected tissue	3.33	MRM	Chairta P et al., 2020
Albumin	ALB	Serum	SSc (dcSSc and lcSSc) vs HC	3.44		Xiang et al., 2007
Complement C4	C4A	Serum	SSc (dcSSc and lcSSc) vs HC	3.59		Xiang et al., 2007
Pancreatic prohormone	PPY	Plasma	SSc (lcSSc and dcSSc) vs HC	3.69		van Bon et al., 2014
Cathepsin family	CTP	Plasma	SSc (lcSSc and dcSSc) vs HC	4.02		van Bon et al., 2014
S100A8	S100A8	Plasma	SSc (lcSSc and dcSSc) vs HC	4.06	ELISA	van Bon et al., 2014
S100A9	S100A9	Plasma	SSc (lcSSc and dcSSc) vs HC	4.06	ELISA	van Bon et al., 2014
EYA Transcriptional Coactivator And Phosphatase 3	EYA3	Skin biopsy	SSc affected tissue vs SSc unaffected tissue	4.18		Chairta P et al., 2020
ITIH-4 (inter-α trypsin inhibitor heavy chain H4 precursor)	ITIH4	Serum	SSc (dcSSc and lcSSc) vs HC	4.94		Xiang et al., 2007
Cytochrome C Oxidase Subunit 6B1	COX6B1	Skin biopsy	SSc affected tissue vs SSc unaffected tissue	5.26	MRM	Chairta P et al., 2020
Apolipoprotein AIV precursor	APOA4	Serum	SSc (dcSSc and lcSSc) vs HC	5.27		Xiang et al., 2007
Degraded derivative C3f peptides	DRC3f	Serum	SSc (dcSSc and lcSSc) vs HC	7.36		Xiang et al., 2007
Clusterin	CLU	Serum	SSc (dcSSc and lcSSc) vs HC	11.4		Xiang et al., 2007
Albumin C-term	ALB	Bronchoalveolar lavage fluid	SSc vs NSC	18.14		Landi et al., 2019
14-3-3 protein epsilon	YWHAE	Bronchoalveolar lavage fluid	SSc vs NSC	18.93	WB	Landi et al., 2019
Lysozyme C	LYZ	Bronchoalveolar lavage fluid	SSc vs NSC	19.59		Landi et al., 2019
Serpin B3	SERPINB3	Bronchoalveolar lavage fluid	SSc vs NSC	19.64		Landi et al., 2019
Protein S100A6	S100A6	Bronchoalveolar lavage fluid	SSc vs NSC	21.81	WB	Landi et al., 2019
Alpha-2-HS-glycoprotein	AHSG	Bronchoalveolar lavage fluid	SSc vs NSC	21.97		Landi et al., 2019
Zinc-alpha-2-glycoprotein	AZGP1	Bronchoalveolar lavage fluid	SSc vs SC	22.16		Landi et al., 2019
Angiotensinogen	AGT	Bronchoalveolar lavage fluid	SSc vs SC	22.29		Landi et al., 2019
Fatty acid-binding protein	FABP4	Bronchoalveolar lavage fluid	SSc vs SC	23.71		Landi et al., 2019
Albumin	ALB	Bronchoalveolar lavage fluid	SSc vs SC	23.86		Landi et al., 2019
Calcyphosin	CAPS	Bronchoalveolar lavage fluid	SSc vs SC	24.18		Landi et al., 2019
Zinc-alpha-2-glycoprotein	AZGP1	Bronchoalveolar lavage fluid	SSc vs NSC	24.39		Landi et al., 2019
Beta-2 microglobulin	B2M	Bronchoalveolar lavage fluid	SSc vs NSC	24.76		Landi et al., 2019
Macrophage mannose receptor 1	MRC1	Bronchoalveolar lavage fluid	SSc vs NSC	25.71		Landi et al., 2019
Ceruloplasmin	CP	Bronchoalveolar lavage fluid	SSc vs SC	25.89		Landi et al., 2019
Pulmonary surfactant-associated protein A2	SFTPA2	Bronchoalveolar lavage fluid	SSc vs NSC	26		Landi et al., 2019
Pulmonary surfactant-associated protein A2	SFTPA2	Bronchoalveolar lavage fluid	SSc vs SC	26		Landi et al., 2019
Immunoglobulin J chain	IGJ	Bronchoalveolar lavage fluid	SSc vs SC	26.43		Landi et al., 2019
Calcyphosin	CAPS	Bronchoalveolar lavage fluid	SSc vs NSC	27.93		Landi et al., 2019
Ceruloplasmin	CP	Bronchoalveolar lavage fluid	SSc vs NSC	28.71		Landi et al., 2019
Apolipoprotein AI	APOA1	Bronchoalveolar lavage fluid	SSc vs NSC	30.5		Landi et al., 2019
Transthyretin	TTR	Bronchoalveolar lavage fluid	SSc vs NSC	32.29		Landi et al., 2019
Transthyretin	TTR	Bronchoalveolar lavage fluid	SSc vs SC	32.66		Landi et al., 2019
Complement Factor H	CFH	Bronchoalveolar lavage fluid	SSc vs NSC	33.07		Landi et al., 2019
Retinol-binding protein 4	RBP4	Bronchoalveolar lavage fluid	SSc vs NSC	33.57		Landi et al., 2019
Haptoglobin	HP	Bronchoalveolar lavage fluid	SSc vs SC	36.36		Landi et al., 2019
Bence Jones protein	BJP	Serum	SSc (dcSSc and lcSSc) vs HC	NEC		Scambi et al., 2010
Phosphatidylinositol-3 kinase (PI3K)	PI3K	Platelet lysate from rich platelet plasma	SSc vs HC	Upregulated	WB	Chiang T et al., 2006
Haptoglobin	HP	Fibroblast culture supernatant	SSc vs HC	Upregulated		Coral Alvarado et al., 2012
Haptoglobin 2-2 ispotype	Hpt 2-2	Serum	SSc vs HC	Upregulated		Guerranti et al., 2010
CXCL4	CXCL4	Plasmacytoid dendritic cell supernatant from peripheral blood	SSc vs HC	Upregulated	ELISA	Radstake et al., 2010
IPF, idiopathic pulmonary fibrosis
PF, pulmonary fibrosis
PS, pulmonary sarcoidosis
HC, healthy controls
SS, Sjogren syndrome
NSC, non smoking controls
SC, smoking controls
ILD, interstitial lung disease
NSC, non-smoker control
SC, smoker control
NEC, not expressed in controls
