# Supplementary material for: Enrichr in silico analysis of MS-based extracted candidate proteomic biomarkers highlights pathogenic pathways in systemic sclerosis
Source: Sci Rep. 2023 Feb 2;13:1934. doi: 10.1038/s41598-023-29054-5 (PMC9894849; doi:10.1038/s41598-023-29054-5)
Supplement: Supplementary file 2 — Supplementary Information 2. [file 41598_2023_29054_MOESM2_ESM.xlsx]

## Sheet: Sheet1
Additional file 2: Quality assessment of the involved MS-based studies.
Identification and description of clinical question (25/25)	Aden et al. (2008); Baldini et al. (2011); Bargagli et al. (2008); Bogatkevich et al. (2008); Chiang & Postlethwaite (2006); De Santis et al. (2011); Del Galdo et al. (2010); Fietta et al. (2006); Giusti et al. (2007); Landi et al. (2013); Larsen et al. (2006); Rottoli et al. (2005); Scambi et al. (2010); Shirahama et al. (2010); Van Bon et al. (2014); Xiang et al. (2007); Ryu et al. (2020); Land…
Assessment of subjects description (24/25)	Aden et al. (2008); Baldini et al. (2011); Bargagli et al. (2008); Bogatkevich et al. (2008); Chiang & Postlethwaite (2006); De Santis et al. (2011); Del Galdo et al. (2010); Fietta et al. (2006); Giusti et al. (2007); Landi et al. (2013); Larsen et al. (2006); Rottoli et al. (2005); Scambi et al. (2010); Shirahama et al. (2010); Van Bon et al. (2014); Xiang et al. (2007); Ryu et al. (2020); Land…
Sampling description (25/25)	Aden et al. (2008); Baldini et al. (2011); Bargagli et al. (2008); Bogatkevich et al. (2008); Chiang & Postlethwaite (2006); De Santis et al. (2011); Del Galdo et al. (2010); Fietta et al. (2006); Giusti et al. (2007); Landi et al. (2013); Larsen et al. (2006); Rottoli et al. (2005); Scambi et al. (2010); Shirahama et al. (2010); Van Bon et al. (2014); Xiang et al. (2007); Ryu et al. (2020); Land…
Presentation of experimental methodology (24/25)	Aden et al. (2008); Baldini et al. (2011); Bogatkevich et al. (2008); Chiang & Postlethwaite (2006); De Santis et al. (2011); Del Galdo et al. (2010); Fietta et al. (2006); Giusti et al. (2007); Landi et al. (2013); Larsen et al. (2006); Rottoli et al. (2005); Scambi et al. (2010); Shirahama et al. (2010); Van Bon et al. (2014); Xiang et al. (2007); Ryu et al. (2020); Landi et al. (2019);Corallo …
Statistical approach (23/25)	Aden et al. (2008); Baldini et al. (2011); Bogatkevich et al. (2008); De Santis et al. (2011); Del Galdo et al. (2010); Fietta et al. (2006); Giusti et al. (2007); Landi et al. (2013); Larsen et al. (2006); Rottoli et al. (2005); Scambi et al. (2010); Shirahama et al. (2010); Van Bon et al. (2014); Xiang et al. (2007); Ryu et al. (2020); Landi et al. (2019);Corallo et al. (2017); van Bon et al. (…
Validation of results (14/25)	Aden et al. (2008); Baldini et al. (2011); Bogatkevich et al. (2008); Chiang & Postlethwaite (2006); De Santis et al. (2011); Del Galdo et al. (2010); Landi et al. (2013); Scambi et al. (2010); Van Bon et al. (2014); Landi et al. (2019), Corallo et al. (2017), van Bon et al.(2014), Chairta et al. (2020), Schiller et al.(2017)
Acknowledge limitations (7/25)	Baldini et al. (2011); Bargagli et al. (2008); Del Galdo et al. (2010); Giusti et al. (2007); Shirahama et al. (2010); Ryu et al. (2020), Chaigne et al. (2019)
Contribution of each author clearly stated (10/25)	Baldini et al. (2011); De Santis et al. (2011); Larsen et al. (2006); Scambi et al. (2010); Xiang et al. (2007); Ryu et al. (2020), Landi et al. (2019), Chairta P et al. (2020), Mullenbrock et al. (2018), Schiller et al. (2017)
