# Supplementary material for: Enrichr in silico analysis of MS-based extracted candidate proteomic biomarkers highlights pathogenic pathways in systemic sclerosis
Source: Sci Rep. 2023 Feb 2;13:1934. doi: 10.1038/s41598-023-29054-5 (PMC9894849; doi:10.1038/s41598-023-29054-5)
Supplement: Supplementary file 3 — Supplementary Information 3. [file 41598_2023_29054_MOESM3_ESM.xlsx]

## Sheet: A-SSc
Additional file 3: Enrichr KEGG 2021 Human analysis. This table shows the pathways that were extracted from Enrichr KEGG 2021 Human analysis using the significantly differentially expressed (upregulated and downregulated) proteins in (A) SSc patients, (B) dcSSc patients, (C) lcSSc patients and (D) lung disease related to SSc compared to controls. Red font indicates the pathways with a significant…
	Term	Overlap	P-value	Odds Ratio	Combined Score	Genes
Upregulated proteins	Hypertrophic cardiomyopathy	8/90	5.59847e-08	17.723	295.942	ITGB1;TPM4;TPM3;TPM2;TPM1;ITGA5;TNF;AGT
	Dilated cardiomyopathy	8/96	9.30232e-08	16.5096	267.297	ITGB1;TPM4;TPM3;TPM2;TPM1;ITGA5;TNF;AGT
	Pertussis	7/76	3.06414e-07	18.2738	274.076	ITGB1;C4B;C4A;SFTPA2;CFL2;ITGA5;TNF
	Complement and coagulation cascades	7/85	6.62481e-07	16.1579	229.883	C4B;C4A;VTN;CFH;SERPINC1;CFHR5;CLU
	Staphylococcus aureus infection	7/95	1.41346e-06	14.3146	192.81	C4B;C4A;CFH;DEFA4;DEFA5;DEFA3;ICAM1
	Cardiac muscle contraction	6/87	1.20931e-05	13.2145	149.627	TPM4;TPM3;TPM2;TPM1;ATP1A3;COX6B1
	Adrenergic signaling in cardiomyocytes	7/150	2.88846e-05	8.78449	91.8173	TPM4;TPM3;TPM2;AKT3;TPM1;ATP1A3;AGT
	Cholesterol metabolism	4/50	0.000208124	15.2651	129.408	APOA1;VDAC2;APOC3;APOA4
	Phagosome	6/152	0.000272846	7.30729	59.9681	ITGB1;DYNC1LI2;SFTPA2;MRC1;ITGA5;HLA-G
	Protein digestion and absorption	5/103	0.00034865	9.01285	71.7553	COL5A1;COL8A2;COL8A1;COL10A1;ATP1A3
	NOD-like receptor signaling pathway	6/181	0.000689452	6.08741	44.314	YWHAE;DEFA4;DEFA5;VDAC2;DEFA3;TNF
	Antigen processing and presentation	4/78	0.00113681	9.47572	64.2409	HSPA4;TNF;B2M;HLA-G
	Focal adhesion	6/201	0.0011867	5.45752	36.765	ITGB1;VTN;ACTN1;AKT3;ITGA5;MYLK
	African trypanosomiasis	3/37	0.00131135	15.363	101.96	APOA1;TNF;ICAM1
	Proteoglycans in cancer	6/205	0.00131267	5.34673	35.4793	ITGB1;VTN;AKT3;IQGAP1;ITGA5;TNF
	Lipid and atherosclerosis	6/215	0.00167239	5.08832	32.5322	HSPA4;AKT3;APOA1;APOA4;TNF;ICAM1
	Ferroptosis	3/41	0.00176881	13.7431	87.0961	TF;VDAC2;CP
	Regulation of actin cytoskeleton	6/218	0.00179368	5.01555	31.7158	ITGB1;CFL2;ACTN1;IQGAP1;ITGA5;MYLK
	Human T-cell leukemia virus 1 infection	6/219	0.00183555	4.99175	31.4501	AKT3;VDAC2;TNF;B2M;HLA-G;ICAM1
	AGE-RAGE signaling pathway in diabetic complications	4/100	0.00283235	7.29609	42.8036	AKT3;TNF;AGT;ICAM1
	Amoebiasis	4/102	0.00304226	7.14647	41.4149	SERPINB3;GNA14;ACTN1;TNF
	Shigellosis	6/246	0.00327321	4.4241	25.3146	ITGB1;ACTN1;AKT3;ITGA5;TNF;PPID
	Epstein-Barr virus infection	5/202	0.00672971	4.46111	22.311	AKT3;TNF;B2M;HLA-G;ICAM1
	Glycolysis / Gluconeogenesis	3/67	0.00712111	8.14926	40.2956	ALDH3A1;TPI1;ALDOC
	Histidine metabolism	2/22	0.0072609	17.2722	85.0698	ALDH3A1;FTCD
	Systemic lupus erythematosus	4/135	0.00818007	5.3373	25.6513	C4B;C4A;ACTN1;TNF
	Human immunodeficiency virus 1 infection	5/212	0.00820482	4.24344	20.3814	CFL2;AKT3;TNF;B2M;HLA-G
	Yersinia infection	4/137	0.00860478	5.2565	24.997	ITGB1;AKT3;ITGA5;TNF
	Vitamin digestion and absorption	2/24	0.00860959	15.7004	74.6535	APOA1;APOA4
	PPAR signaling pathway	3/74	0.00935626	7.34322	34.3054	FABP4;APOA1;APOC3
	Thyroid hormone synthesis	3/75	0.00970519	7.24086	33.5621	TTR;ALB;ATP1A3
	Human papillomavirus infection	6/331	0.0132667	3.25289	14.0606	ITGB1;VTN;AKT3;ITGA5;TNF;HLA-G
	Cellular senescence	4/156	0.0133719	4.59502	19.8257	AKT3;VDAC2;HLA-G;PPID
	ECM-receptor interaction	3/88	0.0149344	6.12941	25.7686	ITGB1;VTN;ITGA5
	Fructose and mannose metabolism	2/33	0.0159173	11.1372	46.1117	TPI1;ALDOC
	cGMP-PKG signaling pathway	4/167	0.0167724	4.28253	17.5071	AKT3;VDAC2;ATP1A3;MYLK
	IL-17 signaling pathway	3/94	0.01779	5.72354	23.0608	TNF;S100A9;S100A8
	TGF-beta signaling pathway	3/94	0.01779	5.72354	23.0608	GREM1;FMOD;TNF
	Allograft rejection	2/38	0.0207958	9.58792	37.1341	TNF;HLA-G
	Chagas disease	3/102	0.0220385	5.2589	20.0625	GNA14;AKT3;TNF
	Graft-versus-host disease	2/42	0.0250879	8.62739	31.7951	TNF;HLA-G
	Insulin resistance	3/108	0.0255568	4.95689	18.1762	AKT3;TNF;AGT
	HIF-1 signaling pathway	3/109	0.0261709	4.90988	17.8872	TF;AKT3;ALDOC
	Fat digestion and absorption	2/43	0.0262127	8.41654	30.6489	APOA1;APOA4
	Type I diabetes mellitus	2/43	0.0262127	8.41654	30.6489	TNF;HLA-G
	TNF signaling pathway	3/112	0.0280604	4.77402	17.0595	AKT3;TNF;ICAM1
	Toxoplasmosis	3/112	0.0280604	4.77402	17.0595	ITGB1;AKT3;TNF
	Leukocyte transendothelial migration	3/114	0.0293594	4.68753	16.5383	ITGB1;ACTN1;ICAM1
	Carbohydrate digestion and absorption	2/47	0.0309105	7.66686	26.6551	AKT3;ATP1A3
	Diabetic cardiomyopathy	4/203	0.0314654	3.5014	12.1109	AKT3;VDAC2;AGT;COX6B1
	Malaria	2/50	0.0346351	7.18659	24.1677	TNF;ICAM1
	Platelet activation	3/124	0.0363242	4.29796	14.2489	ITGB1;AKT3;MYLK
	Regulation of lipolysis in adipocytes	2/55	0.0412056	6.50697	20.7519	FABP4;AKT3
	Natural killer cell mediated cytotoxicity	3/131	0.04166	4.06147	12.9082	TNF;HLA-G;ICAM1
	Vascular smooth muscle contraction	3/133	0.0432532	3.99858	12.5583	ACTA2;AGT;MYLK
	Human cytomegalovirus infection	4/225	0.0432631	3.14932	9.8903	AKT3;TNF;B2M;HLA-G
	Apelin signaling pathway	3/137	0.0465301	3.87844	11.8977	ACTA2;AKT3;MYLK
	Mineral absorption	2/60	0.0482027	5.94453	18.0258	TF;ATP1A3
	Viral myocarditis	2/60	0.0482027	5.94453	18.0258	HLA-G;ICAM1
	Fluid shear stress and atherosclerosis	3/139	0.0482134	3.82101	11.5858	AKT3;TNF;ICAM1
	Spinocerebellar ataxia	3/143	0.0516689	3.71109	10.9956	AKT3;TWNK;VDAC2
	Cell adhesion molecules	3/148	0.0561527	3.58221	10.3156	ITGB1;HLA-G;ICAM1
	PI3K-Akt signaling pathway	5/354	0.0570675	2.49872	7.15514	ITGB1;YWHAE;VTN;AKT3;ITGA5
	Fc epsilon RI signaling pathway	2/68	0.060212	5.22187	14.6729	AKT3;TNF
	mTOR signaling pathway	3/154	0.0617697	3.43883	9.57488	SEC13;AKT3;TNF
	Adipocytokine signaling pathway	2/69	0.0617788	5.14367	14.321	AKT3;TNF
	Non-alcoholic fatty liver disease	3/155	0.0627306	3.41603	9.45867	AKT3;TNF;COX6B1
	Hepatitis C	3/157	0.0646731	3.37133	9.23207	YWHAE;AKT3;TNF
	Adherens junction	2/71	0.0649539	4.99408	13.6542	ACTN1;IQGAP1
	Alzheimer disease	5/369	0.0657427	2.39391	6.51624	AKT3;VDAC2;TNF;PPID;COX6B1
	Necroptosis	3/159	0.0666433	3.32777	9.01292	VDAC2;TNF;PPID
	Gastric acid secretion	2/76	0.0731232	4.65546	12.1769	ATP1A3;MYLK
	Arrhythmogenic right ventricular cardiomyopathy	2/77	0.0747951	4.59316	11.9101	ITGB1;ITGA5
	Bacterial invasion of epithelial cells	2/77	0.0747951	4.59316	11.9101	ITGB1;ITGA5
	Leishmaniasis	2/77	0.0747951	4.59316	11.9101	ITGB1;TNF
	Tight junction	3/169	0.0768994	3.12571	8.01826	ITGB1;HSPA4;ACTN1
	Influenza A	3/172	0.0801045	3.06976	7.74937	AKT3;TNF;ICAM1
	Tuberculosis	3/180	0.0889302	2.92982	7.08989	AKT3;MRC1;TNF
	Phenylalanine metabolism	1/17	0.0949651	10.7042	25.2003	ALDH3A1
	Small cell lung cancer	2/92	0.101234	3.82473	8.75988	ITGB1;AKT3
	Transcriptional misregulation in cancer	3/192	0.102894	2.74213	6.23576	DEFA4;DEFA5;DEFA3
	Rheumatoid arthritis	2/93	0.103078	3.78251	8.59487	TNF;ICAM1
	Salivary secretion	2/93	0.103078	3.78251	8.59487	ATP1A3;LYZ
	Kaposi sarcoma-associated herpesvirus infection	3/193	0.104095	2.72756	6.17097	AKT3;HLA-G;ICAM1
	Fc gamma R-mediated phagocytosis	2/97	0.110549	3.62252	7.97786	CFL2;AKT3
	One carbon pool by folate	1/20	0.11077	9.0127	19.8307	FTCD
	Aldosterone synthesis and secretion	2/98	0.112438	3.5846	7.83361	ATP1A3;AGT
	Hematopoietic cell lineage	2/99	0.114336	3.54747	7.69308	ITGA5;TNF
	Viral carcinogenesis	3/203	0.116408	2.58987	5.56991	YWHAE;ACTN1;HLA-G
	Pancreatic secretion	2/102	0.120079	3.44052	7.29254	RAB3D;ATP1A3
	C-type lectin receptor signaling pathway	2/104	0.123947	3.37272	7.0419	AKT3;TNF
	NF-kappa B signaling pathway	2/104	0.123947	3.37272	7.0419	TNF;ICAM1
	T cell receptor signaling pathway	2/104	0.123947	3.37272	7.0419	AKT3;TNF
	Toll-like receptor signaling pathway	2/104	0.123947	3.37272	7.0419	AKT3;TNF
	Mismatch repair	1/23	0.126301	7.78252	16.1027	MLH3
	Proximal tubule bicarbonate reclamation	1/23	0.126301	7.78252	16.1027	ATP1A3
	Renin-angiotensin system	1/23	0.126301	7.78252	16.1027	AGT
	Pathways of neurodegeneration	5/475	0.14618	1.84394	3.54574	UCHL1;VDAC2;TNF;PPID;COX6B1
	Neurotrophin signaling pathway	2/119	0.153833	2.93809	5.49977	YWHAE;AKT3
	Sphingolipid signaling pathway	2/119	0.153833	2.93809	5.49977	AKT3;TNF
	Coronavirus disease	3/232	0.154904	2.25856	4.21211	C4B;C4A;TNF
	Thyroid hormone signaling pathway	2/121	0.157919	2.88842	5.33107	AKT3;ATP1A3
	Pentose phosphate pathway	1/30	0.161502	5.9019	10.7606	ALDOC
	beta-Alanine metabolism	1/30	0.161502	5.9019	10.7606	ALDH3A1
	Calcium signaling pathway	3/240	0.166158	2.18143	3.91528	GNA14;VDAC2;MYLK
	Asthma	1/31	0.166415	5.70489	10.2304	TNF
	Herpes simplex virus 1 infection	5/498	0.167596	1.75583	3.13627	AKT3;ITGA5;TNF;B2M;HLA-G
	Osteoclast differentiation	2/127	0.170297	2.74894	4.86621	AKT3;TNF
	Relaxin signaling pathway	2/129	0.174459	2.70537	4.72377	ACTA2;AKT3
	Parkinson disease	3/249	0.179098	2.10066	3.61277	UCHL1;VDAC2;COX6B1
	Salmonella infection	3/249	0.179098	2.10066	3.61277	DYNC1LI2;AKT3;TNF
	Tyrosine metabolism	1/36	0.190553	4.88867	8.10457	ALDH3A1
	Aldosterone-regulated sodium reabsorption	1/37	0.195296	4.75263	7.76218	ATP1A3
	Thyroid cancer	1/37	0.195296	4.75263	7.76218	TPM3
	Apoptosis	2/142	0.201873	2.45255	3.92436	AKT3;TNF
	Phospholipase D signaling pathway	2/148	0.214693	2.35104	3.61719	AKT3;AGT
	Prion disease	3/273	0.214838	1.9116	2.93979	VDAC2;TNF;COX6B1
	Porphyrin and chlorophyll metabolism	1/43	0.223186	4.07245	6.10767	CP
	Vasopressin-regulated water reabsorption	1/44	0.22774	3.97755	5.88498	DYNC1LI2
	ABC transporters	1/45	0.232268	3.88695	5.67442	ABCC12
	Type II diabetes mellitus	1/46	0.236769	3.80038	5.4751	TNF
	Hepatitis B	2/162	0.244862	2.1438	3.01646	AKT3;TNF
	JAK-STAT signaling pathway	2/162	0.244862	2.1438	3.01646	AKT3;GFAP
	Autoimmune thyroid disease	1/53	0.267554	3.28763	4.33452	HLA-G
	Endocrine and other factor-regulated calcium reabsorption	1/53	0.267554	3.28763	4.33452	ATP1A3
	Legionellosis	1/57	0.28459	3.05219	3.8357	TNF
	Axon guidance	2/182	0.288192	1.90367	2.36841	ITGB1;CFL2
	Endometrial cancer	1/58	0.288787	2.99849	3.72432	AKT3
	VEGF signaling pathway	1/59	0.292959	2.94664	3.61765	AKT3
	Neutrophil extracellular trap formation	2/189	0.303323	1.83176	2.18521	AKT3;VDAC2
	Lysine degradation	1/63	0.309409	2.75598	3.23302	PLOD2
	GnRH secretion	1/64	0.313462	2.7121	3.14624	AKT3
	Cortisol synthesis and secretion	1/65	0.317491	2.66959	3.06283	AGT
	Inflammatory bowel disease	1/65	0.317491	2.66959	3.06283	TNF
	Pathogenic Escherichia coli infection	2/197	0.320547	1.7559	1.99773	ITGB1;TNF
	Acute myeloid leukemia	1/67	0.325479	2.58843	2.9054	AKT3
	Renal cell carcinoma	1/69	0.333374	2.51204	2.75945	AKT3
	Renin secretion	1/69	0.333374	2.51204	2.75945	AGT
	Central carbon metabolism in cancer	1/70	0.337287	2.47551	2.69044	AKT3
	Prolactin signaling pathway	1/70	0.337287	2.47551	2.69044	AKT3
	RIG-I-like receptor signaling pathway	1/70	0.337287	2.47551	2.69044	TNF
	Melanoma	1/72	0.345046	2.40554	2.55968	AKT3
	Non-small cell lung cancer	1/72	0.345046	2.40554	2.55968	AKT3
	Rap1 signaling pathway	2/210	0.34831	1.64507	1.73499	ITGB1;AKT3
	Inositol phosphate metabolism	1/73	0.348891	2.37201	2.49771	TPI1
	Glioma	1/75	0.356515	2.30767	2.38008	AKT3
	Amyotrophic lateral sclerosis	3/364	0.358703	1.42309	1.45904	SEC13;TNF;COX6B1
	Chronic myeloid leukemia	1/76	0.360293	2.27678	2.32422	AKT3
	Metabolism of xenobiotics by cytochrome P450	1/76	0.360293	2.27678	2.32422	ALDH3A1
	Pancreatic cancer	1/76	0.360293	2.27678	2.32422	AKT3
	cAMP signaling pathway	2/216	0.361003	1.59846	1.62862	AKT3;ATP1A3
	Pathways in cancer	4/531	0.376941	1.30013	1.26849	ITGB1;TPM3;AKT3;AGT
	B cell receptor signaling pathway	1/81	0.378858	2.13394	2.07119	AKT3
	ErbB signaling pathway	1/85	0.393325	2.03192	1.89602	AKT3
	Colorectal cancer	1/86	0.396889	2.00791	1.85551	AKT3
	Insulin secretion	1/86	0.396889	2.00791	1.85551	ATP1A3
	PD-L1 expression and PD-1 checkpoint pathway in cancer	1/89	0.407458	1.93917	1.74102	AKT3
	Bile secretion	1/90	0.41094	1.91728	1.70505	ATP1A3
	Prostate cancer	1/97	0.434751	1.77685	1.48008	AKT3
	Choline metabolism in cancer	1/98	0.438074	1.75844	1.45136	AKT3
	Progesterone-mediated oocyte maturation	1/100	0.444662	1.72274	1.39618	AKT3
	Viral protein interaction with cytokine and cytokine receptor	1/100	0.444662	1.72274	1.39618	TNF
	Longevity regulating pathway	1/102	0.451173	1.68846	1.34385	AKT3
	Glucagon signaling pathway	1/107	0.467121	1.60841	1.22427	AKT3
	Drug metabolism	1/108	0.470255	1.5933	1.20211	ALDH3A1
	Cholinergic synapse	1/113	0.485654	1.52178	1.09912	AKT3
	Growth hormone synthesis, secretion and action	1/119	0.503547	1.44397	0.990673	AKT3
	AMPK signaling pathway	1/120	0.506469	1.43176	0.974015	AKT3
	MAPK signaling pathway	2/294	0.515193	1.16683	0.773855	AKT3;TNF
	Cell cycle	1/124	0.517986	1.38492	0.911009	YWHAE
	Oocyte meiosis	1/129	0.532008	1.33048	0.839663	YWHAE
	Huntington disease	2/306	0.536716	1.12008	0.697011	VDAC2;COX6B1
	FoxO signaling pathway	1/131	0.537503	1.30988	0.813201	AKT3
	Dopaminergic synapse	1/132	0.540226	1.29982	0.800384	AKT3
	Oxidative phosphorylation	1/133	0.542934	1.2899	0.787831	COX6B1
	MicroRNAs in cancer	2/310	0.543745	1.10531	0.673437	TPM1;ITGA5
	Autophagy	1/137	0.553607	1.25171	0.740138	AKT3
	Estrogen signaling pathway	1/137	0.553607	1.25171	0.740138	AKT3
	Insulin signaling pathway	1/137	0.553607	1.25171	0.740138	AKT3
	Measles	1/139	0.55885	1.23345	0.71771	AKT3
	Signaling pathways regulating pluripotency of stem cells	1/143	0.569155	1.19846	0.675454	AKT3
	Breast cancer	1/147	0.57922	1.16539	0.636386	AKT3
	Gastric cancer	1/149	0.584166	1.14952	0.61795	AKT3
	Neuroactive ligand-receptor interaction	2/341	0.595704	1.00264	0.51938	PPY;AGT
	Oxytocin signaling pathway	1/154	0.596278	1.11167	0.57479	MYLK
	Cushing syndrome	1/155	0.598658	1.1044	0.566629	AGT
	Hippo signaling pathway	1/163	0.617204	1.04944	0.506411	YWHAE
	Hepatocellular carcinoma	1/168	0.628362	1.01776	0.47289	AKT3
	Protein processing in endoplasmic reticulum	1/171	0.634901	0.999645	0.454125	SEC13
	RNA transport	1/186	0.665924	0.917894	0.373197	SEC13
	Chemokine signaling pathway	1/192	0.677588	0.888789	0.345931	AKT3
	Ras signaling pathway	1/232	0.745671	0.733393	0.215229	AKT3
	Thermogenesis	1/232	0.745671	0.733393	0.215229	COX6B1
	Chemical carcinogenesis	1/239	0.756024	0.711569	0.199013	AKT3
	Endocytosis	1/252	0.774155	0.674268	0.172601	HLA-G
	Cytokine-cytokine receptor interaction	1/295	0.825127	0.57439	0.110408	TNF
Downregulated proteins	Coronavirus disease	15/232	8.39713e-13	15.6372	434.804	RPL30;CXCL8;RPL23;RPS5;RPS3A;RPL9;RPL6;RPL7;C3;RPS16;RPL24;RPL13;RPL17;RPS13;RPS23
	Ribosome	13/158	1.44533e-12	19.8984	542.484	RPL30;RPL23;RPS5;RPS3A;RPL9;RPL6;RPL7;RPS16;RPL24;RPL13;RPL17;RPS13;RPS23
	Spliceosome	5/150	0.00103092	7.02204	48.2927	FUS;SNRPG;DHX15;HNRNPC;HNRNPA1L2
	Viral carcinogenesis	5/203	0.00385514	5.12861	28.5066	C3;STAT5B;BAX;HLA-A;ATP6V0D1
	Huntington disease	6/306	0.00482032	4.08292	21.782	NDUFA13;BAX;AP2A1;CYC1;SLC25A5;AP2A2
	Melanoma	3/72	0.00595343	8.70839	44.6199	HGF;BAX;IGF1
	Non-small cell lung cancer	3/72	0.00595343	8.70839	44.6199	STAT5B;HGF;BAX
	Chronic myeloid leukemia	3/76	0.00691548	8.22956	40.9337	BCR;STAT5B;BAX
	Synaptic vesicle cycle	3/78	0.00742909	8.00929	39.2644	AP2A1;ATP6V0D1;AP2A2
	Non-alcoholic fatty liver disease	4/155	0.0081969	5.33775	25.6425	NDUFA13;CXCL8;BAX;CYC1
	AGE-RAGE signaling pathway in diabetic complications	3/100	0.0145722	6.18588	26.1579	STAT5B;CXCL8;BAX
	Viral protein interaction with cytokine and cytokine receptor	3/100	0.0145722	6.18588	26.1579	CXCL8;PPBP;PF4V1
	Transcriptional misregulation in cancer	4/192	0.0168715	4.2792	17.4682	CXCL8;FUS;BAX;IGF1
	Chemokine signaling pathway	4/192	0.0168715	4.2792	17.4682	STAT5B;CXCL8;PPBP;PF4V1
	Kaposi sarcoma-associated herpesvirus infection	4/193	0.0171628	4.25634	17.3021	C3;CXCL8;BAX;HLA-A
	Growth hormone synthesis, secretion and action	3/119	0.0230307	5.16771	19.4871	STAT5B;IGF1;JUNB
	Human T-cell leukemia virus 1 infection	4/219	0.0258615	3.73669	13.6576	STAT5B;BAX;HLA-A;SLC25A5
	Malaria	2/50	0.0269177	8.27083	29.8988	CXCL8;HGF
	Ovarian steroidogenesis	2/51	0.0279248	8.10163	28.9896	AKR1C3;IGF1
	Endocrine and other factor-regulated calcium reabsorption	2/53	0.0299836	7.78314	27.2963	AP2A1;AP2A2
	Oxidative phosphorylation	3/133	0.0306473	4.60793	16.0596	NDUFA13;CYC1;ATP6V0D1
	Legionellosis	2/57	0.0342757	7.21564	24.3406	C3;CXCL8
	Amyotrophic lateral sclerosis	5/364	0.0386898	2.80547	9.1239	NDUFA13;FUS;BAX;CYC1;HNRNPA1L2
	Parkinson disease	4/249	0.038692	3.27414	10.6479	NDUFA13;BAX;CYC1;SLC25A5
	Steroid hormone biosynthesis	2/61	0.038791	6.72508	21.8536	AKR1C3;HSD17B12
	Arachidonic acid metabolism	2/61	0.038791	6.72508	21.8536	PTGIS;AKR1C3
	Phagosome	3/152	0.0428429	4.01647	12.6528	C3;HLA-A;ATP6V0D1
	Cellular senescence	3/156	0.0456777	3.91068	12.0689	CXCL8;HLA-A;SLC25A5
	Necroptosis	3/159	0.0478635	3.83489	11.6558	STAT5B;BAX;SLC25A5
	Epithelial cell signaling in Helicobacter pylori infection	2/70	0.0497128	5.83235	17.5058	CXCL8;ATP6V0D1
	Sulfur metabolism	1/10	0.0498561	21.8801	65.61	SELENBP1
	Hepatitis B	3/162	0.0501002	3.76196	11.2623	STAT5B;CXCL8;BAX
	Prion disease	4/273	0.0511666	2.97838	8.85373	NDUFA13;BAX;CYC1;SLC25A5
	p53 signaling pathway	2/73	0.0535728	5.58507	16.3459	BAX;IGF1
	Pathways in cancer	6/531	0.0544241	2.30631	6.71355	BCR;STAT5B;CXCL8;HGF;BAX;IGF1
	Glioma	2/75	0.0562034	5.43151	15.6361	BAX;IGF1
	Protein processing in endoplasmic reticulum	3/171	0.0571103	3.5588	10.188	SEC23A;GANAB;BAX
	Pertussis	2/76	0.0575355	5.35784	15.2985	C3;CXCL8
	Influenza A	3/172	0.0579166	3.53756	10.0776	CXCL8;BAX;SLC25A5
	Tuberculosis	3/180	0.0645603	3.37631	9.2516	C3;BAX;ATP6V0D1
	Complement and coagulation cascades	2/85	0.0700018	4.7747	12.697	C3;SERPINA1
	Cardiac muscle contraction	2/87	0.0728827	4.66188	12.209	TPM1;CYC1
	Hypertrophic cardiomyopathy	2/90	0.0772746	4.50227	11.5276	TPM1;IGF1
	Rheumatoid arthritis	2/93	0.0817481	4.35319	10.9009	CXCL8;ATP6V0D1
	Focal adhesion	3/201	0.0835697	3.015	7.48345	HGF;TNC;IGF1
	Diabetic cardiomyopathy	3/203	0.0854933	2.98455	7.33994	NDUFA13;CYC1;SLC25A5
	Dilated cardiomyopathy	2/96	0.0862999	4.21362	10.3231	TPM1;IGF1
	Human papillomavirus infection	4/331	0.0892861	2.44286	5.90174	TNC;BAX;HLA-A;ATP6V0D1
	mRNA surveillance pathway	2/98	0.0893761	4.12542	9.96248	FUS;CSTF2T
	Amoebiasis	2/102	0.0956246	3.9596	9.29447	SERPINB3;CXCL8
	Chagas disease	2/102	0.0956246	3.9596	9.29447	C3;CXCL8
	Longevity regulating pathway	2/102	0.0956246	3.9596	9.29447	BAX;IGF1
	Pathways of neurodegeneration	5/475	0.0957679	2.13073	4.99833	NDUFA13;FUS;BAX;CYC1;SLC25A5
	Steroid biosynthesis	1/20	0.0972498	10.359	24.1415	DHCR7
	Human cytomegalovirus infection	3/225	0.107856	2.68578	5.9811	CXCL8;BAX;HLA-A
	Herpes simplex virus 1 infection	5/498	0.11115	2.02892	4.45728	C3;BAX;HLA-A;HCFC1;NECTIN1
	Folate biosynthesis	1/26	0.124554	7.8705	16.3943	AKR1C3
	Biosynthesis of unsaturated fatty acids	1/27	0.129025	7.5674	15.4961	HSD17B12
	Collecting duct acid secretion	1/27	0.129025	7.5674	15.4961	ATP6V0D1
	Fatty acid elongation	1/27	0.129025	7.5674	15.4961	HSD17B12
	Shigellosis	3/246	0.131085	2.45105	4.98032	C3;CXCL8;BAX
	Endocytosis	3/252	0.138024	2.39126	4.73549	AP2A1;HLA-A;AP2A2
	Pentose phosphate pathway	1/30	0.142302	6.78354	13.2266	DERA
	Measles	2/139	0.15828	2.88482	5.31785	STAT5B;BAX
	Aldosterone-regulated sodium reabsorption	1/37	0.172506	5.4626	9.59955	IGF1
	Thyroid cancer	1/37	0.172506	5.4626	9.59955	BAX
	Breast cancer	2/147	0.172687	2.72455	4.78506	BAX;IGF1
	Cell adhesion molecules	2/148	0.174503	2.70575	4.72374	HLA-A;NECTIN1
	Gastric cancer	2/149	0.176322	2.68721	4.6635	HGF;BAX
	Allograft rejection	1/38	0.176734	5.31469	9.21094	HLA-A
	Bladder cancer	1/41	0.18929	4.91535	8.18147	CXCL8
	Cytokine-cytokine receptor interaction	3/295	0.191018	2.03466	3.36816	CXCL8;PPBP;PF4V1
	Graft-versus-host disease	1/42	0.193433	4.79522	7.8777	HLA-A
	Type I diabetes mellitus	1/43	0.197555	4.68081	7.59104	HLA-A
	Fatty acid degradation	1/43	0.197555	4.68081	7.59104	ECI1
	Hepatocellular carcinoma	2/168	0.211388	2.37735	3.69454	HGF;BAX
	Arginine and proline metabolism	1/50	0.225832	4.01071	5.96779	P4HA3
	Vibrio cholerae infection	1/50	0.225832	4.01071	5.96779	ATP6V0D1
	N-Glycan biosynthesis	1/50	0.225832	4.01071	5.96779	GANAB
	Autoimmune thyroid disease	1/53	0.237646	3.77875	5.42996	HLA-A
	Neutrophil extracellular trap formation	2/189	0.250853	2.10813	2.91531	C3;SLC25A5
	Endometrial cancer	1/58	0.256942	3.44641	4.68335	BAX
	Viral myocarditis	1/60	0.264524	3.32925	4.42732	HLA-A
	Long-term depression	1/60	0.264524	3.32925	4.42732	IGF1
	Pathogenic Escherichia coli infection	2/197	0.265969	2.02082	2.67632	CXCL8;BAX
	PI3K-Akt signaling pathway	3/354	0.270202	1.68756	2.20832	HGF;TNC;IGF1
	Epstein-Barr virus infection	2/202	0.27542	1.9698	2.53997	BAX;HLA-A
	Basal cell carcinoma	1/63	0.275753	3.16768	4.08076	BAX
	Proteoglycans in cancer	2/205	0.281089	1.94039	2.46252	HGF;IGF1
	Acute myeloid leukemia	1/67	0.290462	2.9751	3.67806	STAT5B
	Rap1 signaling pathway	2/210	0.29053	1.89327	2.34017	HGF;IGF1
	Alzheimer disease	3/369	0.290993	1.61716	1.99631	NDUFA13;CYC1;SLC25A5
	Retinol metabolism	1/68	0.294093	2.93055	3.58657	ALDH1A2
	Human immunodeficiency virus 1 infection	2/212	0.294302	1.87505	2.29346	BAX;HLA-A
	Renal cell carcinoma	1/69	0.297705	2.8873	3.4984	HGF
	Lipid and atherosclerosis	2/215	0.299957	1.84836	2.22564	CXCL8;BAX
	Prolactin signaling pathway	1/70	0.3013	2.84531	3.41338	STAT5B
	RIG-I-like receptor signaling pathway	1/70	0.3013	2.84531	3.41338	CXCL8
	Adherens junction	1/71	0.304875	2.80453	3.33136	NECTIN1
	Thyroid hormone synthesis	1/75	0.318999	2.65239	3.03054	ALB
	Pancreatic cancer	1/76	0.322485	2.6169	2.96154	BAX
	Leishmaniasis	1/77	0.325953	2.58233	2.8948	C3
	Antigen processing and presentation	1/78	0.329404	2.54867	2.83022	HLA-A
	Thermogenesis	2/232	0.331836	1.71026	1.88661	NDUFA13;CYC1
	Ras signaling pathway	2/232	0.331836	1.71026	1.88661	HGF;IGF1
	Calcium signaling pathway	2/240	0.346709	1.6521	1.75002	HGF;SLC25A5
	ErbB signaling pathway	1/85	0.353076	2.33545	2.43138	STAT5B
	Colorectal cancer	1/86	0.356389	2.30786	2.3811	BAX
	ECM-receptor interaction	1/88	0.362966	2.25458	2.2849	TNC
	Salmonella infection	2/249	0.363313	1.59117	1.61105	CXCL8;BAX
	Small cell lung cancer	1/92	0.375919	2.15504	2.10845	BAX
	Th1 and Th2 cell differentiation	1/92	0.375919	2.15504	2.10845	STAT5B
	TGF-beta signaling pathway	1/94	0.382298	2.10849	2.02742	HAMP
	IL-17 signaling pathway	1/94	0.382298	2.10849	2.02742	CXCL8
	Staphylococcus aureus infection	1/95	0.385463	2.08595	1.98855	C3
	Prostate cancer	1/97	0.391746	2.04229	1.91391	IGF1
	Inflammatory mediator regulation of TRP channels	1/98	0.394863	2.02113	1.87807	IGF1
	Progesterone-mediated oocyte maturation	1/100	0.40105	1.9801	1.80916	IGF1
	Toll-like receptor signaling pathway	1/104	0.413237	1.90282	1.68159	CXCL8
	NF-kappa B signaling pathway	1/104	0.413237	1.90282	1.68159	CXCL8
	Th17 cell differentiation	1/107	0.422215	1.84868	1.59401	STAT5B
	Ribosome biogenesis in eukaryotes	1/108	0.425178	1.83131	1.56623	FBL
	HIF-1 signaling pathway	1/109	0.428125	1.81426	1.53911	IGF1
	TNF signaling pathway	1/112	0.436878	1.76496	1.46157	JUNB
	MAPK signaling pathway	2/294	0.443628	1.34288	1.09145	HGF;IGF1
	Sphingolipid signaling pathway	1/119	0.45679	1.65967	1.30041	BAX
	Neurotrophin signaling pathway	1/119	0.45679	1.65967	1.30041	BAX
	AMPK signaling pathway	1/120	0.459576	1.64564	1.27941	IGF1
	MicroRNAs in cancer	2/310	0.470859	1.27208	0.958124	TPM1;TNC
	Osteoclast differentiation	1/127	0.478693	1.55367	1.14458	JUNB
	Lysosome	1/128	0.481368	1.54136	1.12692	ATP6V0D1
	Oocyte meiosis	1/129	0.48403	1.52924	1.10963	IGF1
	Purine metabolism	1/129	0.48403	1.52924	1.10963	GUK1
	FoxO signaling pathway	1/131	0.489314	1.50556	1.0761	IGF1
	Natural killer cell mediated cytotoxicity	1/131	0.489314	1.50556	1.0761	HLA-A
	Systemic lupus erythematosus	1/135	0.499721	1.46032	1.01303	C3
	Yersinia infection	1/137	0.504845	1.4387	0.983357	CXCL8
	Apoptosis	1/142	0.51743	1.38733	0.914087	BAX
	Signaling pathways regulating pluripotency of stem cells	1/143	0.519909	1.37749	0.90102	IGF1
	Spinocerebellar ataxia	1/143	0.519909	1.37749	0.90102	SLC25A5
	Neuroactive ligand-receptor interaction	2/341	0.521309	1.15392	0.751679	C3;PENK
	Phospholipase D signaling pathway	1/148	0.532115	1.3303	0.839283	CXCL8
	Retrograde endocannabinoid signaling	1/148	0.532115	1.3303	0.839283	NDUFA13
	Adrenergic signaling in cardiomyocytes	1/150	0.53691	1.31231	0.816159	TPM1
	mTOR signaling pathway	1/154	0.546356	1.27775	0.772377	IGF1
	Hepatitis C	1/157	0.553315	1.25298	0.741549	BAX
	JAK-STAT signaling pathway	1/162	0.56468	1.21376	0.693662	STAT5B
	Wnt signaling pathway	1/166	0.573564	1.1841	0.658222	SFRP1
	cGMP-PKG signaling pathway	1/167	0.575757	1.17691	0.649733	SLC25A5
	NOD-like receptor signaling pathway	1/181	0.605312	1.0846	0.54448	CXCL8
	RNA transport	1/186	0.615366	1.05502	0.512252	FUS
	Chemical carcinogenesis	1/239	0.707521	0.817872	0.282973	STAT5B

## Sheet: B-dcSSc
	Term	Overlap	P-value	Odds Ratio	Combined Score	Genes
Upregulated proteins	Glycolysis / Gluconeogenesis	4/67	3.4492e-05	24.7519	254.321	TPI1;ENO1;ALDOA;GAPDH
	IL-17 signaling pathway	4/94	0.000129892	17.3028	154.84	S100A9;S100A8;S100A7;HSP90B1
	Focal adhesion	5/201	0.000225658	10.076	84.6032	COL1A2;ZYX;COL6A3;ACTN4;TLN1
	Vitamin digestion and absorption	2/24	0.00197131	34.1732	212.867	APOA1;APOA4
	Diabetic cardiomyopathy	4/203	0.00234531	7.78244	47.1253	ATP5F1B;COL1A2;CTSD;GAPDH
	Amoebiasis	3/102	0.00278752	11.5653	68.0339	COL1A2;PRDX1;ACTN4
	Regulation of actin cytoskeleton	4/218	0.00303225	7.23145	41.9312	SCIN;ARPC2;MYH9;ACTN4
	HIF-1 signaling pathway	3/109	0.00336242	10.7977	61.494	ENO1;ALDOA;GAPDH
	Fructose and mannose metabolism	2/33	0.00371196	24.241	135.658	TPI1;ALDOA
	Salmonella infection	4/249	0.0048647	6.30652	33.587	ANXA2;ARPC2;GAPDH;HSP90B1
	Fat digestion and absorption	2/43	0.00623776	18.3194	93.0099	APOA1;APOA4
	Estrogen signaling pathway	3/137	0.00636127	8.52942	43.1378	KRT14;CTSD;HSP90B1
	Cholesterol metabolism	2/50	0.00835883	15.6423	74.8396	APOA1;APOA4
	Tight junction	3/169	0.0112752	6.87407	30.8312	ARPC2;MYH9;ACTN4
	Pathogenic Escherichia coli infection	3/197	0.0169686	5.87361	23.9431	ARPC2;MYH9;GAPDH
	Thyroid hormone synthesis	2/75	0.0181255	10.2724	41.1969	TTR;HSP90B1
	Epstein-Barr virus infection	3/202	0.0181263	5.72458	22.9578	CALR;VIM;B2M
	Metabolism of xenobiotics by cytochrome P450	2/76	0.0185829	10.1331	40.3856	CBR1;AKR7A2
	Antigen processing and presentation	2/78	0.0195124	9.86544	38.8374	CALR;B2M
	Lipid and atherosclerosis	3/215	0.0213386	5.37001	20.6597	APOA1;APOA4;HSP90B1
	Human T-cell leukemia virus 1 infection	3/219	0.0223859	5.2695	20.0205	CALR;TLN1;B2M
	Complement and coagulation cascades	2/85	0.0229154	9.03023	34.0977	SERPINA1;CFH
	Cardiac muscle contraction	2/87	0.0239296	8.81687	32.9102	TPM4;TPM1
	ECM-receptor interaction	2/88	0.0244435	8.71391	32.3407	COL1A2;COL6A3
	Hypertrophic cardiomyopathy	2/90	0.0254849	8.51501	31.2473	TPM4;TPM1
	Staphylococcus aureus infection	2/95	0.0281661	8.05518	28.7541	CFH;KRT14
	Dilated cardiomyopathy	2/96	0.0287155	7.96909	28.2928	TPM4;TPM1
	Fc gamma R-mediated phagocytosis	2/97	0.0292691	7.88481	27.843	SCIN;ARPC2
	Shigellosis	3/246	0.0301812	4.67759	16.3741	ARPC2;ACTN4;TLN1
	Protein digestion and absorption	2/103	0.03268	7.41416	25.3638	COL1A2;COL6A3
	Non-homologous end-joining	1/13	0.0351762	30.7608	102.968	XRCC5
	Platelet activation	2/124	0.0457492	6.13146	18.913	COL1A2;TLN1
	Vascular smooth muscle contraction	2/133	0.0518486	5.70762	16.8913	CALD1;MYH9
	Adrenergic signaling in cardiomyocytes	2/150	0.0641034	5.04768	13.8673	TPM4;TPM1
	Folate biosynthesis	1/26	0.0691369	14.7556	39.4219	CBR1
	PI3K-Akt signaling pathway	3/354	0.0735844	3.22058	8.40353	COL1A2;COL6A3;HSP90B1
	Pentose phosphate pathway	1/30	0.0793482	12.7178	32.2256	ALDOA
	Protein processing in endoplasmic reticulum	2/171	0.0804289	4.41576	11.1294	CALR;HSP90B1
	African trypanosomiasis	1/37	0.096954	10.2413	23.8982	APOA1
	Viral carcinogenesis	2/203	0.107429	3.70675	8.2695	SCIN;ACTN4
	Human immunodeficiency virus 1 infection	2/212	0.115413	3.54627	7.65724	CALR;B2M
	Human cytomegalovirus infection	2/225	0.127206	3.33734	6.88143	CALR;B2M
	Chemical carcinogenesis	2/239	0.140212	3.13797	6.16486	CBR1;HSP90B1
	Arachidonic acid metabolism	1/61	0.154843	6.13735	11.4482	CBR1
	Aminoacyl-tRNA biosynthesis	1/66	0.166437	5.66382	10.156	TARS1
	Adherens junction	1/71	0.177874	5.25794	9.07877	ACTN4
	Inositol phosphate metabolism	1/73	0.182406	5.11137	8.6971	TPI1
	PPAR signaling pathway	1/74	0.184663	5.0411	8.51555	APOA1
	Bacterial invasion of epithelial cells	1/77	0.191396	4.84137	8.00479	ARPC2
	RNA degradation	1/79	0.195854	4.71676	7.69014	ENO1
	Peroxisome	1/82	0.202497	4.54138	7.25273	PRDX1
	MicroRNAs in cancer	2/310	0.209679	2.40591	3.75845	TPM1;VIM
	Human papillomavirus infection	2/331	0.230931	2.24993	3.29758	COL1A2;COL6A3
	Prostate cancer	1/97	0.234909	3.8289	5.54637	HSP90B1
	AGE-RAGE signaling pathway in diabetic complications	1/100	0.241235	3.71231	5.27884	COL1A2
	Chagas disease	1/102	0.245423	3.63843	5.11116	CALR
	Alzheimer disease	2/369	0.269705	2.01306	2.63797	ATP5F1B;GAPDH
	Leukocyte transendothelial migration	1/114	0.270082	3.25008	4.25446	ACTN4
	Sphingolipid signaling pathway	1/119	0.280121	3.11158	3.95959	CTSD
	Lysosome	1/128	0.297851	2.88976	3.49997	CTSD
	Relaxin signaling pathway	1/129	0.299794	2.86704	3.45381	COL1A2
	Oxidative phosphorylation	1/133	0.307515	2.7796	3.27779	ATP5F1B
	Systemic lupus erythematosus	1/135	0.311344	2.73784	3.19467	ACTN4
	Autophagy	1/137	0.315152	2.6973	3.11458	CTSD
	Yersinia infection	1/137	0.315152	2.6973	3.11458	ARPC2
	Fluid shear stress and atherosclerosis	1/139	0.31894	2.65794	3.03737	HSP90B1
	Apoptosis	1/142	0.324582	2.601	2.92668	CTSD
	Phagosome	1/152	0.343062	2.42752	2.59707	CALR
	Ribosome	1/158	0.35391	2.33404	2.4244	RPSA
	Necroptosis	1/159	0.355701	2.31915	2.39722	PPIA
	Wnt signaling pathway	1/166	0.368102	2.21998	2.21864	SERPINF1
	Tuberculosis	1/180	0.392204	2.0449	1.91397	CTSD
	Herpes simplex virus 1 infection	2/498	0.399376	1.47969	1.35813	CALR;B2M
	Proteoglycans in cancer	1/205	0.433018	1.79203	1.49988	COL1A2
	Rap1 signaling pathway	1/210	0.440852	1.74872	1.43228	TLN1
	Thermogenesis	1/232	0.474077	1.58041	1.17959	ATP5F1B
	Coronavirus disease	1/232	0.474077	1.58041	1.17959	RPSA
	Parkinson disease	1/249	0.498416	1.4708	1.02415	ATP5F1B
	Endocytosis	1/252	0.502595	1.453	0.999623	ARPC2
	Prion disease	1/273	0.530904	1.33939	0.848068	ATP5F1B
	Huntington disease	1/306	0.572225	1.19247	0.665665	ATP5F1B
	Amyotrophic lateral sclerosis	1/364	0.636362	0.99898	0.451526	ATP5F1B
	Pathways of neurodegeneration	1/475	0.733883	0.760705	0.235367	ATP5F1B
	Pathways in cancer	1/531	0.772819	0.678372	0.174823	HSP90B1
Downregulated proteins	Proteoglycans in cancer	4/205	1.77124e-05	32.8076	358.956	ITGB1;PPP1R12A;IQGAP1;EIF4B
	Regulation of actin cytoskeleton	3/218	0.000644095	21.219	155.91	ITGB1;PPP1R12A;IQGAP1
	Salmonella infection	3/249	0.000947007	18.5159	128.912	AHNAK;KIF5B;RPS3
	Platelet activation	2/124	0.00432276	23.2576	126.611	ITGB1;PPP1R12A
	Pathogenic Escherichia coli infection	2/197	0.0105782	14.4974	65.9483	ITGB1;RPS3
	Focal adhesion	2/201	0.0109927	14.2032	64.0636	ITGB1;PPP1R12A
	Nitrogen metabolism	1/17	0.0135186	83.2	358.067	CA1
	Parkinson disease	2/249	0.0165139	11.4153	46.8432	KIF5B;UBA1
	Galactose metabolism	1/31	0.0245227	44.3422	164.428	GAA
	Starch and sucrose metabolism	1/36	0.0284248	37.9981	135.292	GAA
	PI3K-Akt signaling pathway	2/354	0.0318299	7.96753	27.4669	ITGB1;EIF4B
	Glycolysis / Gluconeogenesis	1/67	0.052293	20.1192	59.3696	ENO2
	Pathways of neurodegeneration	2/475	0.0542296	5.89278	17.1747	KIF5B;UBA1
	Adherens junction	1/71	0.0553324	18.9657	54.8943	IQGAP1
	Non-small cell lung cancer	1/72	0.0560908	18.6977	53.8639	KIF5B
	Pertussis	1/76	0.0591188	17.6969	50.0504	ITGB1
	Leishmaniasis	1/77	0.0598744	17.4632	49.1676	ITGB1
	Arrhythmogenic right ventricular cardiomyopathy	1/77	0.0598744	17.4632	49.1676	ITGB1
	Bacterial invasion of epithelial cells	1/77	0.0598744	17.4632	49.1676	ITGB1
	RNA degradation	1/79	0.0613839	17.0137	47.4785	ENO2
	ECM-receptor interaction	1/88	0.0681483	15.2467	40.9538	ITGB1
	Hypertrophic cardiomyopathy	1/90	0.0696453	14.9026	39.7057	ITGB1
	Small cell lung cancer	1/92	0.07114	14.5736	38.5196	ITGB1
	Dilated cardiomyopathy	1/96	0.0741227	13.9572	36.3171	ITGB1
	HIF-1 signaling pathway	1/109	0.0837546	12.2691	30.4258	ENO2
	Toxoplasmosis	1/112	0.085964	11.9357	29.2882	ITGB1
	Leukocyte transendothelial migration	1/114	0.0874341	11.7233	28.5682	ITGB1
	Lysosome	1/128	0.0976632	10.4236	24.2478	GAA
	Dopaminergic synapse	1/132	0.100566	10.1033	23.2067	KIF5B
	Vascular smooth muscle contraction	1/133	0.10129	10.0263	22.9578	PPP1R12A
	Yersinia infection	1/137	0.104182	9.72941	22.0042	ITGB1
	Ubiquitin mediated proteolysis	1/140	0.106345	9.51799	21.3304	UBA1
	Cell adhesion molecules	1/148	0.11209	8.99637	19.6882	ITGB1
	Phagosome	1/152	0.114949	8.75629	18.9422	ITGB1
	mTOR signaling pathway	1/154	0.116375	8.64096	18.5861	EIF4B
	Oxytocin signaling pathway	1/154	0.116375	8.64096	18.5861	PPP1R12A
	Ribosome	1/158	0.119222	8.41911	17.9055	RPS3
	cGMP-PKG signaling pathway	1/167	0.125594	7.95904	16.5126	PPP1R12A
	Tight junction	1/169	0.127005	7.86349	16.2266	ITGB1
	Axon guidance	1/182	0.13612	7.29392	14.5457	ITGB1
	RNA transport	1/186	0.138906	7.13477	14.0837	EIF4B
	Epstein-Barr virus infection	1/202	0.149969	6.56153	12.4494	VIM
	Rap1 signaling pathway	1/210	0.15545	6.30781	11.7416	ITGB1
	cAMP signaling pathway	1/216	0.159539	6.12992	11.2513	PPP1R12A
	Coronavirus disease	1/232	0.170353	5.70072	10.0896	RPS3
	Shigellosis	1/246	0.179708	5.37116	9.21918	ITGB1
	Endocytosis	1/252	0.183687	5.24117	8.88129	KIF5B
	Prion disease	1/273	0.197471	4.83137	7.83729	KIF5B
	Huntington disease	1/306	0.218691	4.30142	6.53857	KIF5B
	MicroRNAs in cancer	1/310	0.221227	4.24488	6.40367	VIM
	Human papillomavirus infection	1/331	0.234416	3.97051	5.75985	ITGB1
	Amyotrophic lateral sclerosis	1/364	0.254718	3.60349	4.92812	KIF5B
	Alzheimer disease	1/369	0.25775	3.55362	4.81788	KIF5B
	Pathways in cancer	1/531	0.349949	2.44704	2.56932	ITGB1

## Sheet: C-lcSSc
	Term	Overlap	P-value	Odds Ratio	Combined Score	Genes
Upregulated proteins	Vitamin digestion and absorption	1/24	0.00717924	173.661	857.287	APOA4
	Fat digestion and absorption	1/43	0.0128323	95.0095	413.841	APOA4
	Cholesterol metabolism	1/50	0.0149083	81.4082	342.39	APOA4
	Thyroid hormone synthesis	1/75	0.0222927	53.8378	204.772	TTR
	Complement and coagulation cascades	1/85	0.0252335	47.4048	174.43	CFH
	Staphylococcus aureus infection	1/95	0.028167	42.3404	151.139	CFH
	Viral protein interaction with cytokine and cytokine receptor	1/100	0.029631	40.1919	141.433	PPBP
	Chemokine signaling pathway	1/192	0.0562418	20.7361	59.6805	PPBP
	Lipid and atherosclerosis	1/215	0.0627986	18.486	51.1659	APOA4
	Cytokine-cytokine receptor interaction	1/295	0.08531	13.4014	32.987	PPBP

## Sheet: D-lung disease
	Term	Overlap	P-value	Odds Ratio	Combined Score	Genes
Upregulated proteins	Complement and coagulation cascades	8/85	2.54924e-09	27.121	536.656	FGB;FGA;SERPINA1;CFH;PROS1;FGG;A2M;CFB
	Staphylococcus aureus infection	5/95	4.99091e-05	13.9423	138.103	CFH;KRT17;FGG;KRT10;CFB
	Thyroid hormone synthesis	3/75	0.00388178	10.2078	56.6683	TTR;ALB;GPX8
	Bacterial invasion of epithelial cells	3/77	0.00417994	9.93093	54.3963	ACTR3;FN1;ARPC5
	African trypanosomiasis	2/37	0.0105535	13.8544	63.0552	APOA1;HBA1
	Ferroptosis	2/41	0.0128539	12.4309	54.1254	TF;CP
	Regulation of actin cytoskeleton	4/218	0.0134437	4.60327	19.8366	ACTR3;TMSB4X;FN1;ARPC5
	Fat digestion and absorption	2/43	0.0140787	11.8233	50.4039	FABP1;APOA1
	Platelet activation	3/124	0.0153966	6.05908	25.2882	FGB;FGA;FGG
	Coronavirus disease	4/232	0.0165324	4.31754	17.7124	FGB;FGA;FGG;CFB
	Yersinia infection	3/137	0.0200233	5.46766	21.3832	ACTR3;FN1;ARPC5
	Glutathione metabolism	2/57	0.0239613	8.80754	32.8637	GSTP1;GPX8
	Phagosome	3/152	0.0262135	4.9135	17.8924	SFTPA2;MRC1;SFTPA1
	PPAR signaling pathway	2/74	0.0387429	6.72222	21.8527	FABP1;APOA1
	Metabolism of xenobiotics by cytochrome P450	2/76	0.040662	6.53988	20.9437	ADH1C;GSTP1
	Pertussis	2/76	0.040662	6.53988	20.9437	SFTPA2;SFTPA1
	Antigen processing and presentation	2/78	0.0426165	6.36714	20.0916	PDIA3;B2M
	Neutrophil extracellular trap formation	3/189	0.0453566	3.92871	12.1523	FGB;FGA;FGG
	Pathogenic Escherichia coli infection	3/197	0.0502026	3.76518	11.2642	ACTR3;CYTH2;ARPC5
	Epstein-Barr virus infection	3/202	0.0533548	3.66964	10.755	PDIA3;VIM;B2M
	Hypertrophic cardiomyopathy	2/90	0.055046	5.49557	15.9349	TPM1;AGT
	Dilated cardiomyopathy	2/96	0.0616822	5.14323	14.3278	TPM1;AGT
	Fc gamma R-mediated phagocytosis	2/97	0.0628137	5.08883	14.0838	ACTR3;ARPC5
	AGE-RAGE signaling pathway in diabetic complications	2/100	0.0662504	4.9323	13.3878	FN1;AGT
	Amoebiasis	2/102	0.0685759	4.83317	12.952	SERPINB3;FN1
	Drug metabolism	2/108	0.0757107	4.55821	11.764	ADH1C;GSTP1
	Shigellosis	3/246	0.0849756	2.99848	7.39242	ACTR3;CYTH2;ARPC5
	Salmonella infection	3/249	0.0873707	2.96146	7.21883	ACTR3;CYTH2;ARPC5
	Endocytosis	3/252	0.0897945	2.92533	7.05073	ACTR3;CYTH2;ARPC5
	Renin-angiotensin system	1/23	0.0923137	10.8949	25.9577	AGT
	Vitamin digestion and absorption	1/24	0.0961304	10.4206	24.4057	APOA1
	Estrogen signaling pathway	2/137	0.113099	3.5738	7.78908	KRT17;KRT10
	Phospholipase D signaling pathway	2/148	0.128319	3.30271	6.78124	CYTH2;AGT
	Adrenergic signaling in cardiomyocytes	2/150	0.131136	3.25775	6.61817	TPM1;AGT
	Tyrosine metabolism	1/36	0.140712	6.84372	13.4208	ADH1C
	MicroRNAs in cancer	3/310	0.141733	2.36567	4.62207	STMN1;TPM1;VIM
	Tight junction	2/169	0.158564	2.88433	5.31178	ACTR3;ARPC5
	Fatty acid degradation	1/43	0.165707	5.70109	10.2479	ADH1C
	Porphyrin and chlorophyll metabolism	1/43	0.165707	5.70109	10.2479	CP
	NOD-like receptor signaling pathway	2/181	0.176399	2.68933	4.66601	YWHAE;ANTXR1
	Pyruvate metabolism	1/47	0.179666	5.2043	8.93399	ADH1C
	Malaria	1/50	0.189983	4.88493	8.11298	HBA1
	Cholesterol metabolism	1/50	0.189983	4.88493	8.11298	APOA1
	Viral carcinogenesis	2/203	0.209827	2.39231	3.73552	YWHAE;RANBP1
	Mineral absorption	1/60	0.223458	4.05493	6.07645	TF
	Human immunodeficiency virus 1 infection	2/212	0.223695	2.28873	3.42732	PDIA3;B2M
	Arachidonic acid metabolism	1/61	0.226729	3.98715	5.91693	GPX8
	Human T-cell leukemia virus 1 infection	2/219	0.234532	2.21412	3.21083	RANBP1;B2M
	Cortisol synthesis and secretion	1/65	0.239678	3.7372	5.33843	AGT
	Human cytomegalovirus infection	2/225	0.243847	2.15389	3.0396	PDIA3;B2M
	Glycolysis / Gluconeogenesis	1/67	0.246073	3.62359	5.08073	ADH1C
	Retinol metabolism	1/68	0.24925	3.56932	4.95886	ADH1C
	Renin secretion	1/69	0.252414	3.51665	4.84133	AGT
	Peroxisome	1/82	0.292365	2.95032	3.62816	SOD1
	Cardiac muscle contraction	1/87	0.307163	2.77809	3.2792	TPM1
	ECM-receptor interaction	1/88	0.310085	2.74602	3.21534	FN1
	Small cell lung cancer	1/92	0.321654	2.62478	2.97723	FN1
	Salivary secretion	1/93	0.324517	2.59612	2.92173	LYZ
	IL-17 signaling pathway	1/94	0.327367	2.56808	2.86771	S100A9
	Prostate cancer	1/97	0.335847	2.48745	2.71406	GSTP1
	Aldosterone synthesis and secretion	1/98	0.33865	2.46168	2.66548	AGT
	Longevity regulating pathway	1/102	0.349745	2.36371	2.4832	SOD1
	Insulin resistance	1/108	0.366045	2.23049	2.24164	AGT
	HIF-1 signaling pathway	1/109	0.368722	2.20973	2.20467	TF
	Huntington disease	2/306	0.368906	1.57349	1.56911	GPX8;SOD1
	Leukocyte transendothelial migration	1/114	0.381941	2.11142	2.03222	CD99
	Pathways in cancer	3/531	0.386307	1.35999	1.29352	GSTP1;FN1;AGT
	Neurotrophin signaling pathway	1/119	0.394886	2.02144	1.87824	YWHAE
	Cell cycle	1/124	0.407563	1.93878	1.74017	YWHAE
	Oocyte meiosis	1/129	0.419978	1.86258	1.61588	YWHAE
	Vascular smooth muscle contraction	1/133	0.429724	1.80577	1.52517	AGT
	PI3K-Akt signaling pathway	2/354	0.439541	1.3556	1.11433	YWHAE;FN1
	Fluid shear stress and atherosclerosis	1/139	0.444041	1.72673	1.40183	GSTP1
	Amyotrophic lateral sclerosis	2/364	0.453735	1.31748	1.04113	GPX8;SOD1
	Cell adhesion molecules	1/148	0.464853	1.62028	1.24119	CD99
	Cushing syndrome	1/155	0.480506	1.54608	1.13315	AGT
	Hepatitis C	1/157	0.484894	1.5261	1.10463	YWHAE
	Hippo signaling pathway	1/163	0.497842	1.46914	1.02468	YWHAE
	Wnt signaling pathway	1/166	0.504194	1.44221	0.987613	CACYBP
	Hepatocellular carcinoma	1/168	0.508385	1.42479	0.963893	GSTP1
	Protein processing in endoplasmic reticulum	1/171	0.514606	1.39943	0.929719	PDIA3
	Tuberculosis	1/180	0.532805	1.32846	0.836401	MRC1
	Focal adhesion	1/201	0.572689	1.18771	0.662045	FN1
	Diabetic cardiomyopathy	1/203	0.576307	1.17583	0.648018	AGT
	Proteoglycans in cancer	1/205	0.579895	1.16419	0.634374	FN1
	Pathways of neurodegeneration	2/475	0.596444	1.00258	0.518102	GPX8;SOD1
	Lipid and atherosclerosis	1/215	0.59739	1.10922	0.571455	APOA1
	Herpes simplex virus 1 infection	2/498	0.62236	0.954957	0.452876	PDIA3;B2M
	Chemical carcinogenesis	1/239	0.636493	0.996153	0.450043	GSTP1
	Prion disease	1/273	0.685545	0.870128	0.328509	SOD1
	MAPK signaling pathway	1/294	0.712511	0.8069	0.273507	STMN1
	Human papillomavirus infection	1/331	0.754576	0.715078	0.201365	FN1
	Neuroactive ligand-receptor interaction	1/341	0.764861	0.693692	0.185952	AGT
Downregulated proteins	Neutrophil extracellular trap formation	7/189	1.03162e-07	22.3722	359.9	C3;ITGAM;FCGR3B;AZU1;PADI4;ELANE;CAMP
	Complement and coagulation cascades	4/85	2.72891e-05	26.5305	278.81	C3;CPB2;SERPINA1;ITGAM
	Staphylococcus aureus infection	4/95	4.22767e-05	23.6032	237.714	C3;ITGAM;FCGR3B;CAMP
	Tuberculosis	4/180	0.00049543	12.1517	92.4756	C3;ITGAM;FCGR3B;CAMP
	Leishmaniasis	3/77	0.000526434	21.2144	160.156	C3;ITGAM;FCGR3B
	Drug metabolism	3/108	0.00140602	14.9278	98.0309	CDA;GSTP1;FMO5
	Systemic lupus erythematosus	3/135	0.00265803	11.8583	70.3215	C3;FCGR3B;ELANE
	Phagosome	3/152	0.00371311	10.4963	58.736	C3;ITGAM;FCGR3B
	Legionellosis	2/57	0.00609345	18.5585	94.6584	C3;ITGAM
	Transcriptional misregulation in cancer	3/192	0.0071021	8.25815	40.8561	ITGAM;MMP9;ELANE
	Pertussis	2/76	0.0106177	13.7803	62.6348	C3;ITGAM
	Salivary secretion	2/93	0.0155927	11.1964	46.5877	CST1;CAMP
	IL-17 signaling pathway	2/94	0.0159112	11.0741	45.855	LCN2;MMP9
	Prostate cancer	2/97	0.0168834	10.7228	43.7643	GSTP1;MMP9
	Hematopoietic cell lineage	2/99	0.0175454	10.5007	42.4538	ITGAM;MME
	Protein digestion and absorption	2/103	0.018902	10.0828	40.0133	CPB2;MME
	Leukocyte transendothelial migration	2/114	0.022852	9.08745	34.3389	ITGAM;MMP9
	Fluid shear stress and atherosclerosis	2/139	0.0329561	7.4198	25.3206	GSTP1;MMP9
	Nitrogen metabolism	1/17	0.0342976	31.1609	105.096	CA4
	Pantothenate and CoA biosynthesis	1/21	0.0421993	24.9237	78.8924	VNN2
	Proximal tubule bicarbonate reclamation	1/23	0.0461264	22.6557	69.6972	CA4
	Renin-angiotensin system	1/23	0.0461264	22.6557	69.6972	MME
	Pentose phosphate pathway	1/30	0.0597482	17.181	48.4096	PGLS
	Rap1 signaling pathway	2/210	0.0688968	4.86958	13.0268	ITGAM;TLN1
	Bladder cancer	1/41	0.0807713	12.4494	31.3243	MMP9
	Shigellosis	2/246	0.0904075	4.14355	9.95872	C3;TLN1
	Pyrimidine metabolism	1/56	0.108702	9.04727	20.0772	CDA
	Glutathione metabolism	1/57	0.110534	8.88527	19.5692	GSTP1
	Acute myeloid leukemia	1/67	0.128656	7.53523	15.4518	ITGAM
	Metabolism of xenobiotics by cytochrome P450	1/76	0.144657	6.628	12.8145	GSTP1
	Fc gamma R-mediated phagocytosis	1/97	0.180887	5.17266	8.84463	FCGR3B
	Amoebiasis	1/102	0.18929	4.91535	8.18147	ITGAM
	Chagas disease	1/102	0.18929	4.91535	8.18147	C3
	Pancreatic secretion	1/102	0.18929	4.91535	8.18147	CPB2
	TNF signaling pathway	1/112	0.205844	4.47027	7.06586	MMP9
	Platelet activation	1/124	0.225275	4.03171	6.009	TLN1
	Osteoclast differentiation	1/127	0.230059	3.93512	5.78233	FCGR3B
	Relaxin signaling pathway	1/129	0.233233	3.87324	5.63834	MMP9
	Natural killer cell mediated cytotoxicity	1/131	0.236394	3.81327	5.49971	FCGR3B
	Estrogen signaling pathway	1/137	0.245801	3.64393	5.11329	MMP9
	Cell adhesion molecules	1/148	0.262754	3.36939	4.50331	ITGAM
	Hepatitis B	1/162	0.283794	3.07422	3.87201	MMP9
	Hepatocellular carcinoma	1/168	0.29263	2.96287	3.64091	GSTP1
	Pathways in cancer	2/531	0.297218	1.88357	2.28532	GSTP1;MMP9
	NOD-like receptor signaling pathway	1/181	0.311413	2.74708	3.20485	CAMP
	Kaposi sarcoma-associated herpesvirus infection	1/193	0.328318	2.57383	2.86666	C3
	Focal adhesion	1/201	0.339363	2.46988	2.66916	TLN1
	Viral carcinogenesis	1/203	0.342096	2.44517	2.62285	C3
	Diabetic cardiomyopathy	1/203	0.342096	2.44517	2.62285	MMP9
	Proteoglycans in cancer	1/205	0.344818	2.42096	2.57768	MMP9
	Lipid and atherosclerosis	1/215	0.358266	2.30666	2.36774	MMP9
	Regulation of actin cytoskeleton	1/218	0.362248	2.27442	2.30951	ITGAM
	Human T-cell leukemia virus 1 infection	1/219	0.363569	2.26388	2.29056	TLN1
	Coronavirus disease	1/232	0.380511	2.13506	2.06298	C3
	Chemical carcinogenesis	1/239	0.389451	2.07153	1.95349	GSTP1
	Parkinson disease	1/249	0.402004	1.987	1.81074	UCHL1
	MicroRNAs in cancer	1/310	0.473299	1.58981	1.18922	MMP9
	Neuroactive ligand-receptor interaction	1/341	0.506281	1.44257	0.981907	C3
	Alzheimer disease	1/369	0.534333	1.33091	0.834128	MME
	Pathways of neurodegeneration	1/475	0.627119	1.02769	0.479539	UCHL1
	Herpes simplex virus 1 infection	1/498	0.644728	0.978974	0.429698	C3
