# Supplementary material for: Enrichr in silico analysis of MS-based extracted candidate proteomic biomarkers highlights pathogenic pathways in systemic sclerosis
Source: Sci Rep. 2023 Feb 2;13:1934. doi: 10.1038/s41598-023-29054-5 (PMC9894849; doi:10.1038/s41598-023-29054-5)
Supplement: Supplementary file 4 — Supplementary Information 4. [file 41598_2023_29054_MOESM4_ESM.xlsx]

## Sheet: Sheet 1
Additional file 4: Enrichr GO Cellular Component 2021 analysis. This table shows the cellular components that were extracted from Enrichr GO Cellular Component 2021 analysis using the significantly differentially expressed proteins (p≤0.05 & FC≥1.5 or ≤0.67) in (A) SSc patients, (B) dcSSc patients, (C) lcSSc patients and (D) lung disease related to SSc compared to controls. Red font indicates the…
Subtype	N/A	Term	Overlap	P-value	Odds Ratio	Combined Score	Genes
General SSc	1	collagen-containing extracellular matrix (GO:0062023)	34/380	1.33474e-21	10.5535	507.262	FBN2;APCS;ITIH4;SERPINA1;ITIH2;SERPINC1;TNC;DPT;FBLN1;CLU;FBLN5;ICAM1;VTN;ADAMTSL4;COL10A1;SERPINB1;AHSG;APOA1;APOC3;APOA4;AGT;GREM1;MFAP4;SFRP1;AZGP1;COL5A1;PXDN;COL8A2;S100A6;COL8A1;FMOD;MXRA5;S100A9;S100A8
	2	secretory granule lumen (GO:0034774)	25/316	7.45307e-15	8.81443	286.735	ITIH4;SERPINA1;HP;CLU;C3;TTR;B2M;SERPINB3;SERPINB1;AHSG;ACTN1;HGF;DEFA4;DEFA5;DEFA3;APOA1;PPBP;IGF1;LYZ;DERA;TF;ALB;ALDOC;S100A9;S100A8
	3	endoplasmic reticulum lumen (GO:0005788)	22/285	5.53394e-13	8.46124	238.799	SERPINA1;ITIH2;IGFBP5;AHSG;SERPINC1;TNC;APOA1;APOA4;CP;C3;C4A;TF;GANAB;COL5A1;ADAMTSL4;P4HA3;PENK;ALB;COL8A2;COL8A1;COL10A1;B2M
	4	intracellular organelle lumen (GO:0070013)	34/848	3.21852e-11	4.3779	105.768	SERPINA1;ITIH2;SERPINC1;ECI1;TNC;HP;C3;C4A;GANAB;ADAMTSL4;PENK;COL10A1;B2M;TSFM;IGFBP5;AHSG;DEFA4;DEFA5;TWNK;DEFA3;APOA1;APOA4;PPBP;LYZ;CP;DERA;TF;COL5A1;P4HA3;ALB;COL8A2;COL8A1;ALDOC;FMOD
	5	focal adhesion (GO:0005925)	22/387	2.23016e-10	6.06487	134.784	ITGB1;YWHAE;RPL30;TPM4;RPL23;ACTN1;MCAM;RPS5;TNC;RPS3A;IQGAP1;RPL9;RPL6;RPL7;ICAM1;RPS16;EPB41L2;G3BP1;ITGA5;B2M;PHLDB2;RPS13
	6	cell-substrate junction (GO:0030055)	22/394	3.13247e-10	5.9486	130.179	ITGB1;YWHAE;RPL30;TPM4;RPL23;ACTN1;MCAM;RPS5;TNC;RPS3A;IQGAP1;RPL9;RPL6;RPL7;ICAM1;RPS16;EPB41L2;G3BP1;ITGA5;B2M;PHLDB2;RPS13
	7	cytosolic large ribosomal subunit (GO:0022625)	8/55	1.23502e-07	16.2302	258.175	RPL30;RPL23;RPL24;RPL13;RPL9;RPL17;RPL6;RPL7
	8	large ribosomal subunit (GO:0015934)	8/59	2.16791e-07	14.9542	229.463	RPL30;RPL23;RPL24;RPL13;RPL9;RPL17;RPL6;RPL7
	9	ribosome (GO:0005840)	8/62	3.21547e-07	14.1213	211.115	RPL30;RPL23;RPS5;RPL24;RPL9;RPL6;RPS13;RPS23
	10	cytoplasmic vesicle lumen (GO:0060205)	10/115	4.66485e-07	9.14286	133.285	C3;TF;SERPINB1;AHSG;DEFA5;APOA1;ALDOC;S100A9;S100A8;DERA
	11	platelet alpha granule lumen (GO:0031093)	8/67	5.92385e-07	12.9213	185.28	SERPINA1;AHSG;ACTN1;HGF;ALB;PPBP;IGF1;CLU
	12	actin filament (GO:0005884)	8/72	1.03819e-06	11.9088	164.08	TPM4;TPM3;TPM2;ACTN1;TPM1;PLS3;IQGAP1;DBN1
	13	platelet alpha granule (GO:0031091)	8/90	5.69835e-06	9.2862	112.134	SERPINA1;AHSG;ACTN1;HGF;ALB;PPBP;IGF1;CLU
	14	elastic fiber (GO:0071953)	3/5	1.20572e-05	139.974	1585.32	MFAP4;FBLN1;FBLN5
	15	high-density lipoprotein particle (GO:0034364)	4/19	4.43442e-05	24.9858	250.446	APOC3;APOA1;APOA4;CLU
	16	supramolecular fiber (GO:0099512)	4/19	4.43442e-05	24.9858	250.446	FBN2;MFAP4;FBLN1;FBLN5
	17	spherical high-density lipoprotein particle (GO:0034366)	3/8	6.59262e-05	55.9811	538.929	APOC3;APOA1;CLU
	18	cytosolic small ribosomal subunit (GO:0022627)	5/40	6.63739e-05	13.4354	129.251	RPS16;RPS5;RPS3A;RPS13;RPS23
	19	cytoskeleton (GO:0005856)	18/600	9.057e-05	3.01476	28.0655	LAD1;TPM4;TPM3;TPM2;TPM1;IQGAP1;CLU;MYLK;GFAP;EPB41L2;CFL2;ALDOC;MAP4;HNRNPC;PHLDB2;S100A9;DBN1;S100A8
	20	small ribosomal subunit (GO:0015935)	5/45	0.000117983	11.753	106.305	RPS16;RPS5;RPS3A;RPS13;RPS23
	21	chylomicron (GO:0042627)	3/10	0.00013904	39.9825	355.074	APOC3;APOA1;APOA4
	22	actin cytoskeleton (GO:0015629)	12/316	0.000168499	3.78811	32.9133	LAD1;TPM4;TPM3;ACTN1;CFL2;TPM2;TPM1;PLS3;IQGAP1;HNRNPC;DBN1;MYLK
	23	COPII-coated ER to Golgi transport vesicle (GO:0030134)	6/79	0.000208175	7.75198	65.7146	SEC13;SEC23A;SERPINA1;HLA-A;B2M;HLA-G
	24	ER to Golgi transport vesicle membrane (GO:0012507)	5/54	0.000282387	9.58989	78.3708	SEC13;SEC23A;HLA-A;B2M;HLA-G
	25	polysomal ribosome (GO:0042788)	4/30	0.000285793	14.4069	117.563	RPL30;RPL24;RPL6;RPS23
	26	coated vesicle membrane (GO:0030662)	5/55	0.000307937	9.39762	75.9855	SEC13;SEC23A;HLA-A;B2M;HLA-G
	27	tertiary granule lumen (GO:1904724)	5/55	0.000307937	9.39762	75.9855	HP;ALDOC;PPBP;LYZ;B2M
	28	transport vesicle membrane (GO:0030658)	5/60	0.000462897	8.54113	65.5788	SEC13;SEC23A;HLA-A;B2M;HLA-G
	29	triglyceride-rich plasma lipoprotein particle (GO:0034385)	3/15	0.00050666	23.3172	176.923	APOC3;APOA1;APOA4
	30	very-low-density lipoprotein particle (GO:0034361)	3/15	0.00050666	23.3172	176.923	APOC3;APOA1;APOA4
	31	intracellular non-membrane-bounded organelle (GO:0043232)	25/1158	0.000712405	2.16612	15.6976	RPS19BP1;RPL9;CLU;RPL7;SYNE1;SELENBP1;FBL;EPB41L2;SNAPC3;RPL13;RPS13;TPM4;TPM3;RPL23;RPS5;DDX55;TPM1;RPS3A;FABP4;ALDOC;S100A9;DBN1;PPID;S100A8;RPS23
	32	phagocytic vesicle membrane (GO:0030670)	4/45	0.00137014	9.12912	60.1868	HLA-A;ATP6V0D1;B2M;HLA-G
	33	azurophil granule (GO:0042582)	7/155	0.00146171	4.46527	29.15	C3;SERPINB3;TTR;RAB3D;DEFA4;DEFA3;LYZ
	34	endocytic vesicle membrane (GO:0030666)	7/158	0.00163152	4.37589	28.0855	TF;AP2A1;HLA-A;ATP6V0D1;B2M;HLA-G;AP2A2
	35	MHC class I protein complex (GO:0042612)	2/6	0.001677	46.4343	296.75	HLA-A;B2M
	36	tertiary granule (GO:0070820)	7/164	0.00201694	4.20737	26.1117	CD93;HP;ALDOC;PPBP;LYZ;B2M;AP2A2
	37	AP-2 adaptor complex (GO:0030122)	2/7	0.00233119	37.1455	225.153	AP2A1;AP2A2
	38	clathrin coat of endocytic vesicle (GO:0030128)	2/7	0.00233119	37.1455	225.153	AP2A1;AP2A2
	39	azurophil granule lumen (GO:0035578)	5/90	0.00287352	5.51821	32.2938	SERPINB3;C3;TTR;DEFA3;LYZ
	40	HFE-transferrin receptor complex (GO:1990712)	2/8	0.00308628	30.9531	178.933	TF;B2M
	41	endocytic vesicle (GO:0030139)	7/189	0.00442991	3.62482	19.6442	TF;HEATR5A;SFTPA2;HP;APOA1;AP2A1;AP2A2
	42	specific granule lumen (GO:0035580)	4/62	0.00445185	6.44779	34.9111	DEFA4;HP;LYZ;B2M
	43	clathrin coat of coated pit (GO:0030132)	2/10	0.00489031	23.2124	123.502	AP2A1;AP2A2
	44	microfibril (GO:0001527)	2/11	0.0059349	20.6322	105.78	FBN2;MFAP4
	45	polymeric cytoskeletal fiber (GO:0099513)	8/256	0.00664072	3.04457	15.2671	TPM4;TPM3;ACTN1;TPM2;TPM1;PLS3;IQGAP1;DBN1
	46	specific granule (GO:0042581)	6/160	0.00776322	3.65954	17.7794	PGRMC1;CD93;DEFA4;HP;LYZ;B2M
	47	vacuolar lumen (GO:0005775)	6/161	0.00799342	3.63575	17.5575	C3;SERPINB3;TTR;DEFA3;LYZ;FMOD
	48	early endosome (GO:0005769)	8/266	0.00828004	2.92506	14.0225	TF;APOA1;APOC3;APOA4;HLA-A;ATP6V0D1;B2M;HLA-G
	49	clathrin adaptor complex (GO:0030131)	2/13	0.00829865	16.8792	80.8795	AP2A1;AP2A2
	50	endosome membrane (GO:0010008)	9/325	0.00877706	2.69173	12.747	ITGB1;TF;MRC1;AP2A1;HLA-A;ATP6V0D1;B2M;HLA-G;AP2A2
	51	COPII vesicle coat (GO:0030127)	2/15	0.0110148	14.281	64.386	SEC13;SEC23A
	52	clathrin-coated endocytic vesicle (GO:0045334)	4/85	0.0133572	4.61155	19.9021	TF;SFTPA2;AP2A1;AP2A2
	53	endolysosome membrane (GO:0036020)	2/17	0.0140672	12.3756	52.7684	AP2A1;AP2A2
	54	MHC protein complex (GO:0042611)	2/20	0.0192428	10.3114	40.7365	HLA-A;B2M
	55	recycling endosome (GO:0055037)	5/145	0.0203487	3.34099	13.0123	TF;HLA-A;TNF;B2M;HLA-G
	56	endocytic vesicle lumen (GO:0071682)	2/21	0.0211197	9.76822	37.6814	HP;APOA1
	57	Golgi lumen (GO:0005796)	4/100	0.0228675	3.88803	14.6891	DEFA4;DEFA5;DEFA3;FMOD
	58	phagocytic vesicle (GO:0045335)	4/100	0.0228675	3.88803	14.6891	HLA-A;ATP6V0D1;B2M;HLA-G
	59	recycling endosome membrane (GO:0055038)	3/58	0.0245195	5.07633	18.8245	HLA-A;B2M;HLA-G
	60	endolysosome (GO:0036019)	2/25	0.0293381	8.06777	28.4701	AP2A1;AP2A2
	61	MLL1 complex (GO:0071339)	2/26	0.0315618	7.73122	26.7176	KAT8;HCFC1
	62	MLL1/2 complex (GO:0044665)	2/26	0.0315618	7.73122	26.7176	KAT8;HCFC1
	63	integral component of lumenal side of endoplasmic reticulum membrane (GO:0071556)	2/28	0.0362005	7.13579	23.6814	HLA-A;HLA-G
	64	lumenal side of endoplasmic reticulum membrane (GO:0098553)	2/28	0.0362005	7.13579	23.6814	HLA-A;HLA-G
	65	U12-type spliceosomal complex (GO:0005689)	2/28	0.0362005	7.13579	23.6814	DHX15;SNRPG
	66	clathrin-coated endocytic vesicle membrane (GO:0030669)	3/69	0.0382407	4.22792	13.7993	TF;AP2A1;AP2A2
	67	secretory vesicle (GO:0099503)	2/29	0.0386122	6.87115	22.36	RAB3D;IGF1
	68	ficolin-1-rich granule (GO:0101002)	5/184	0.0489064	2.60787	7.87017	SERPINA1;CD93;ALDOC;AP2A2;DERA
	69	bleb (GO:0032059)	1/5	0.0526116	23.1086	68.0508	TPM1
	70	early endosome lumen (GO:0031905)	1/5	0.0526116	23.1086	68.0508	B2M
	71	filtration diaphragm (GO:0036056)	1/5	0.0526116	23.1086	68.0508	IQGAP1
	72	neurofibrillary tangle (GO:0097418)	1/5	0.0526116	23.1086	68.0508	CLU
	73	PCAF complex (GO:0000125)	1/5	0.0526116	23.1086	68.0508	TADA2A
	74	slit diaphragm (GO:0036057)	1/5	0.0526116	23.1086	68.0508	IQGAP1
	75	smooth endoplasmic reticulum membrane (GO:0030868)	1/5	0.0526116	23.1086	68.0508	FTCD
	76	cytoplasmic vesicle membrane (GO:0030659)	8/380	0.053603	2.01683	5.90155	ITGB1;TF;CD93;MRC1;AP2A1;IQGAP1;ATP6V0D1;AP2A2
	77	clathrin-coated vesicle (GO:0030136)	3/80	0.0551078	3.62191	10.498	SFTPA2;AP2A1;AP2A2
	78	asymmetric synapse (GO:0032279)	4/133	0.0555368	2.88857	8.35002	RPL30;RPS13;DBN1;RPL7
	79	vesicle coat (GO:0030120)	2/36	0.0570752	5.45457	15.6185	SEC23A;SEC13
	80	postsynaptic density (GO:0014069)	4/138	0.0619272	2.78008	7.73362	RPL30;RPS13;DBN1;RPL7
	81	intermediate filament cytoskeleton (GO:0045111)	3/84	0.0619855	3.44235	9.57267	PHLDB2;S100A8;GFAP
	82	box C/D RNP complex (GO:0031428)	1/6	0.0627986	18.486	51.1659	FBL
	83	organelle outer membrane (GO:0031968)	4/142	0.0673072	2.69895	7.28308	PGRMC1;VDAC2;BAX;DHCR7
	84	bounding membrane of organelle (GO:0098588)	13/767	0.0712891	1.62436	4.28995	ITGB1;SERPINA1;CD93;AP2A1;HLA-A;IQGAP1;HLA-G;AP2A2;FTCD;TF;MRC1;ATP6V0D1;B2M
	85	cis-Golgi network membrane (GO:0033106)	1/7	0.0728765	15.4042	40.3434	HLA-G
	86	U7 snRNP (GO:0005683)	1/7	0.0728765	15.4042	40.3434	SNRPG
	87	clathrin-coated vesicle membrane (GO:0030665)	3/90	0.073008	3.20397	8.38538	TF;AP2A1;AP2A2
	88	extrinsic component of external side of plasma membrane (GO:0031232)	1/8	0.0828466	13.2029	32.8854	TF
	89	neuron to neuron synapse (GO:0098984)	1/8	0.0828466	13.2029	32.8854	ATP1A3
	90	early endosome membrane (GO:0031901)	3/97	0.0868841	2.96432	7.24237	HLA-A;B2M;HLA-G
	91	clathrin coat of trans-Golgi network vesicle (GO:0030130)	1/9	0.0927099	11.552	27.4739	AP2A1
	92	mitochondrial respiratory chain complex III (GO:0005750)	1/9	0.0927099	11.552	27.4739	CYC1
	93	pseudopodium (GO:0031143)	1/9	0.0927099	11.552	27.4739	ACTN1
	94	U4 snRNP (GO:0005687)	1/9	0.0927099	11.552	27.4739	SNRPG
	95	vesicle (GO:0031982)	5/226	0.0973687	2.10774	4.90944	SERPINB3;TF;APOA1;ATP1A3;CAPS
	96	nucleolus (GO:0005730)	12/733	0.098256	1.56302	3.62648	SELENBP1;FBL;RPS19BP1;RPL23;SNAPC3;DDX55;RPL13;RPS3A;RPS13;PPID;RPL7;SYNE1
	97	apical dendrite (GO:0097440)	1/10	0.102468	10.2679	23.3924	CLU
	98	sodium:potassium-exchanging ATPase complex (GO:0005890)	1/10	0.102468	10.2679	23.3924	ATP1A3
	99	nuclear lumen (GO:0031981)	12/745	0.107258	1.53646	3.43018	SELENBP1;FBL;RPS19BP1;RPL23;SNAPC3;DDX55;RPL13;RPS3A;RPS13;PPID;RPL7;SYNE1
	100	cell cortex region (GO:0099738)	1/11	0.112121	9.24065	20.2202	EPB41L2
	101	Golgi medial cisterna (GO:0005797)	1/11	0.112121	9.24065	20.2202	HLA-A
	102	primary lysosome (GO:0005766)	1/11	0.112121	9.24065	20.2202	DEFA4
	103	extracellular membrane-bounded organelle (GO:0065010)	2/56	0.121654	3.43088	7.2274	APOA1;ATP1A3
	104	clathrin vesicle coat (GO:0030125)	1/12	0.121671	8.40017	17.6944	AP2A1
	105	Set1C/COMPASS complex (GO:0048188)	1/12	0.121671	8.40017	17.6944	HCFC1
	106	filopodium (GO:0030175)	2/58	0.128822	3.30801	6.77918	ITGB1;ACTA2
	107	lamellar body (GO:0042599)	1/13	0.131119	7.69977	15.6433	SFTPA2
	108	extracellular vesicle (GO:1903561)	2/59	0.132443	3.24981	6.56983	APOA1;ATP1A3
	109	mitochondrial membrane (GO:0031966)	8/469	0.134151	1.62	3.25424	PGRMC1;NDUFA13;VDAC2;BAX;CYC1;SLC25A5;CLU;COX6B1
	110	ficolin-1-rich granule membrane (GO:0101003)	2/61	0.139753	3.13933	6.17783	CD93;AP2A2
	111	glial cell projection (GO:0097386)	1/14	0.140465	7.10712	13.9498	ITGB1
	112	mRNA cleavage and polyadenylation specificity factor complex (GO:0005847)	1/14	0.140465	7.10712	13.9498	CSTF2T
	113	platelet dense granule lumen (GO:0031089)	1/14	0.140465	7.10712	13.9498	ITIH4
	114	lysosomal membrane (GO:0005765)	6/330	0.146017	1.72435	3.31771	SEC13;RAB3D;AP2A1;ATP6V0D1;CP;AP2A2
	115	endoplasmic reticulum membrane (GO:0005789)	11/712	0.146294	1.46796	2.82162	SEC13;SEC23A;PTGIS;SFTPA2;BAX;PLOD2;HLA-A;DHCR7;HSD17B12;CYP4F22;FTCD
	116	ficolin-1-rich granule lumen (GO:1904813)	3/123	0.146686	2.31899	4.45121	SERPINA1;ALDOC;DERA
	117	germ plasm (GO:0060293)	1/15	0.149712	6.59913	12.532	SNRPG
	118	prespliceosome (GO:0071010)	1/15	0.149712	6.59913	12.532	SNRPG
	119	proton-transporting V-type ATPase complex (GO:0033176)	1/15	0.149712	6.59913	12.532	ATP6V0D1
	120	U2-type prespliceosome (GO:0071004)	1/15	0.149712	6.59913	12.532	SNRPG
	121	mitochondrial outer membrane (GO:0005741)	3/126	0.154292	2.26208	4.22762	PGRMC1;VDAC2;BAX
	122	cation-transporting ATPase complex (GO:0090533)	1/16	0.158859	6.15888	11.3307	ATP1A3
	123	nuclear outer membrane (GO:0005640)	1/16	0.158859	6.15888	11.3307	DHCR7
	124	dendrite (GO:0030425)	5/270	0.166431	1.75382	3.1449	C4A;PENK;APOD;CLU;DBN1
	125	U5 snRNP (GO:0005682)	1/17	0.167908	5.77366	10.3021	SNRPG
	126	glutamatergic synapse (GO:0098978)	2/69	0.169775	2.76337	4.90023	BCR;ACTN1
	127	secretory granule membrane (GO:0030667)	5/274	0.173499	1.72739	3.02565	PGRMC1;CD93;RAB3D;IQGAP1;AP2A2
	128	U1 snRNP (GO:0005685)	1/18	0.176861	5.43375	9.41339	SNRPG
	129	axon (GO:0030424)	4/204	0.177585	1.8564	3.20843	C4A;ATP1A3;IQGAP1;MAP4
	130	cytoplasmic dynein complex (GO:0005868)	1/19	0.185718	5.13162	8.63922	DYNC1LI2
	131	P granule (GO:0043186)	1/19	0.185718	5.13162	8.63922	SNRPG
	132	smooth endoplasmic reticulum (GO:0005790)	1/19	0.185718	5.13162	8.63922	FTCD
	133	vacuolar proton-transporting V-type ATPase complex (GO:0016471)	1/19	0.185718	5.13162	8.63922	ATP6V0D1
	134	U2 snRNP (GO:0005686)	1/20	0.19448	4.86129	7.96001	SNRPG
	135	integral component of endoplasmic reticulum membrane (GO:0030176)	3/142	0.19674	2.00007	3.25185	HLA-A;DHCR7;HLA-G
	136	platelet dense granule (GO:0042827)	1/21	0.203148	4.61799	7.36026	ITIH4
	137	actin-based cell projection (GO:0098858)	2/83	0.224374	2.28412	3.41349	ITGB1;ACTA2
	138	H4 histone acetyltransferase complex (GO:1902562)	1/25	0.236901	3.84755	5.5409	KAT8
	139	endosome lumen (GO:0031904)	1/26	0.245115	3.69346	5.19311	B2M
	140	neuron projection (GO:0043005)	8/556	0.250069	1.35668	1.88038	C4A;PGRMC1;PENK;ATP1A3;APOD;IQGAP1;MAP4;DBN1
	141	SAGA-type complex (GO:0070461)	1/27	0.25324	3.55122	4.87731	TADA2A
	142	specific granule membrane (GO:0035579)	2/91	0.256165	2.07797	2.83005	PGRMC1;CD93
	143	rough endoplasmic reticulum (GO:0005791)	1/29	0.269231	3.29723	4.32658	SFTPA2
	144	exocytic vesicle (GO:0070382)	1/30	0.277098	3.18337	4.08549	IGF1
	145	U2-type catalytic step 2 spliceosome (GO:0071007)	1/30	0.277098	3.18337	4.08549	SNRPG
	146	mitochondrial inner membrane (GO:0005743)	5/328	0.278213	1.43462	1.8354	NDUFA13;CYC1;SLC25A5;CLU;COX6B1
	147	non-motile cilium (GO:0097730)	1/32	0.29258	2.97769	3.65963	PCM1
	148	spliceosomal tri-snRNP complex (GO:0097526)	1/32	0.29258	2.97769	3.65963	SNRPG
	149	U4/U6 x U5 tri-snRNP complex (GO:0046540)	1/32	0.29258	2.97769	3.65963	SNRPG
	150	heterotrimeric G-protein complex (GO:0005834)	1/33	0.300197	2.88449	3.47095	GNA14
	151	organelle inner membrane (GO:0019866)	5/346	0.31575	1.35763	1.56508	NDUFA13;CYC1;SLC25A5;CLU;COX6B1
	152	small-subunit processome (GO:0032040)	1/37	0.329857	2.56347	2.84313	FBL
	153	neuromuscular junction (GO:0031594)	1/38	0.337075	2.49406	2.71217	ITGB1
	154	intrinsic component of mitochondrial inner membrane (GO:0031304)	1/39	0.344215	2.42831	2.58976	SFXN3
	155	cortical actin cytoskeleton (GO:0030864)	1/42	0.365179	2.25028	2.26687	DBN1
	156	mitochondrial respiratory chain complex I (GO:0005747)	1/42	0.365179	2.25028	2.26687	NDUFA13
	157	respiratory chain complex I (GO:0045271)	1/42	0.365179	2.25028	2.26687	NDUFA13
	158	mitotic spindle (GO:0072686)	2/120	0.370484	1.56497	1.55393	MAP4;RTRAF
	159	nuclear membrane (GO:0031965)	3/204	0.375937	1.37877	1.3489	PCM1;DHCR7;SYNE1
	160	vacuolar membrane (GO:0005774)	1/45	0.385476	2.09654	1.99858	ATP6V0D1
	161	mitochondrial envelope (GO:0005740)	2/127	0.397194	1.47681	1.36358	NDUFA13;VDAC2
	162	multivesicular body (GO:0005771)	1/47	0.398647	2.00518	1.84412	SFTPA2
	163	acrosomal vesicle (GO:0001669)	1/48	0.405126	1.96242	1.77315	VDAC2
	164	lysosome (GO:0005764)	6/477	0.406804	1.17722	1.05882	SEC13;USP5;ATP6V0D1;FMOD;CP;GFAP
	165	nucleus (GO:0005634)	50/4484	0.410099	1.04912	0.935145	YWHAE;RPL30;USP31;RPL9;CLU;RPL6;RPL7;SYNE1;FBL;SNAPC3;DHX15;KAT8;BANF1;RPS13;SERPINB3;TPI1;PTGIS;USP5;ACOT13;RPS3A;JMJD7;HCFC1;AZGP1;SNRPG;S100A6;VDAC2;SLC25A5;S100A9;PPID;S100A8;FTO;APCS;IQGAP1;PURB;RPL13;CYC1;RPL17;MORC2;RTRAF;STAT5B;FUS;HSPA4;EYA3;AKR1C3;MLH3;TADA2A;FABP4;ALB;BAX;HNRNPC
	166	endoplasmic reticulum-Golgi intermediate compartment membrane (GO:0033116)	1/49	0.411537	1.92144	1.70596	SERPINA1
	167	U2-type precatalytic spliceosome (GO:0071005)	1/50	0.417878	1.88213	1.64228	SNRPG
	168	integral component of mitochondrial inner membrane (GO:0031305)	1/51	0.424152	1.84439	1.58187	SFXN3
	169	spliceosomal snRNP complex (GO:0097525)	1/51	0.424152	1.84439	1.58187	SNRPG
	170	basement membrane (GO:0005604)	1/52	0.430358	1.80814	1.52451	COL8A2
	171	precatalytic spliceosome (GO:0071011)	1/52	0.430358	1.80814	1.52451	SNRPG
	172	sarcolemma (GO:0042383)	1/52	0.430358	1.80814	1.52451	ITGB1
	173	Golgi cisterna (GO:0031985)	1/53	0.436497	1.77327	1.47	HLA-A
	174	cis-Golgi network (GO:0005801)	1/57	0.460404	1.64628	1.27694	HLA-G
	175	azurophil granule membrane (GO:0035577)	1/58	0.466221	1.61731	1.23416	RAB3D
	176	cortical cytoskeleton (GO:0030863)	1/58	0.466221	1.61731	1.23416	DBN1
	177	SCF ubiquitin ligase complex (GO:0019005)	1/58	0.466221	1.61731	1.23416	NCCRP1
	178	caveola (GO:0005901)	1/60	0.477669	1.56233	1.15431	PTGIS
	179	cytoplasmic stress granule (GO:0010494)	1/65	0.505231	1.43991	0.983083	G3BP1
	180	integral component of mitochondrial membrane (GO:0032592)	1/66	0.510567	1.41769	0.953015	SFXN3
	181	intracellular membrane-bounded organelle (GO:0043231)	56/5192	0.514681	1.00456	0.667233	YWHAE;RPL30;SERPINA1;USP31;RPL9;CLU;RPL6;RPL7;SYNE1;FBL;SNAPC3;DHX15;KAT8;BANF1;RPS13;SERPINB3;SEC13;TPI1;PTGIS;USP5;ACOT13;RPS3A;JMJD7;HCFC1;AZGP1;SNRPG;S100A6;VDAC2;SLC25A5;S100A9;PPID;S100A8;FTO;APCS;CSTF2T;IQGAP1;PURB;VTN;GANAB;RPL13;CYC1;RPL17;MORC2;RTRAF;STAT5B;FUS;HSPA4;EYA3;DEFA5;AKR1C3;MLH3;TADA2A;FABP4;ALB;BAX;HNRNPC
	182	membrane raft (GO:0045121)	2/163	0.524967	1.14449	0.737532	ITGB1;TNF
	183	tertiary granule membrane (GO:0070821)	1/73	0.54635	1.2794	0.773393	CD93
	184	lytic vacuole membrane (GO:0098852)	3/267	0.549576	1.04637	0.626364	SEC13;ATP6V0D1;CP
	185	cell-cell junction (GO:0005911)	3/271	0.559659	1.03054	0.598151	ACTN1;ITGA5;NECTIN1
	186	lipid droplet (GO:0005811)	1/77	0.565615	1.21182	0.690545	FABP4
	187	P-body (GO:0000932)	1/80	0.579527	1.16562	0.635896	SYNE1
	188	plasma membrane raft (GO:0044853)	1/82	0.588555	1.13673	0.602561	PTGIS
	189	coated vesicle (GO:0030135)	1/84	0.59739	1.10922	0.571455	SERPINA1
	190	late endosome (GO:0005770)	2/189	0.605302	0.984058	0.494025	TF;SFTPA2
	191	lysosomal lumen (GO:0043202)	1/86	0.606036	1.08301	0.542391	FMOD
	192	spindle (GO:0005819)	2/192	0.613883	0.968372	0.472517	MAP4;RTRAF
	193	U2-type spliceosomal complex (GO:0005684)	1/89	0.618659	1.04593	0.502258	SNRPG
	194	lytic vacuole (GO:0000323)	2/219	0.684759	0.846715	0.320641	USP5;GFAP
	195	mitochondrial matrix (GO:0005759)	3/348	0.725529	0.797375	0.255841	TSFM;ECI1;TWNK
	196	intrinsic component of endoplasmic reticulum membrane (GO:0031227)	1/121	0.730651	0.765771	0.240313	DHCR7
	197	Golgi membrane (GO:0000139)	4/472	0.750096	0.782477	0.225004	HLA-A;B2M;HLA-G;FTCD
	198	adherens junction (GO:0005912)	1/132	0.761025	0.701077	0.191457	NECTIN1
	199	cullin-RING ubiquitin ligase complex (GO:0031461)	1/157	0.817967	0.587976	0.118144	NCCRP1
	200	microtubule (GO:0005874)	1/182	0.861389	0.506119	0.0755172	IQGAP1
	201	microtubule cytoskeleton (GO:0015630)	2/331	0.87368	0.555275	0.074985	IQGAP1;MAP4
	202	integral component of organelle membrane (GO:0031301)	1/214	0.902257	0.42938	0.0441643	DHCR7
	203	cilium (GO:0005929)	1/237	0.923986	0.387078	0.0306017	PCM1
	204	integral component of plasma membrane (GO:0005887)	8/1454	0.990057	0.490148	0.00489772	PGRMC1;MRC1;LANCL1;ATP1A3;HLA-A;SLC25A5;TNF;ICAM1
DcSSc	1	focal adhesion (GO:0005925)	19/387	4.64527e-17	19.8038	744.784	ITGB1;PPP1R12A;TPM4;AHNAK;ACTN4;IQGAP1;TRIOBP;HSP90B1;LIMA1;ARPC2;RPS3;ZYX;MYH9;VIM;CALR;TLN1;B2M;PPIA;S100A7
	2	cell-substrate junction (GO:0030055)	19/394	6.47086e-17	19.4272	724.18	ITGB1;PPP1R12A;TPM4;AHNAK;ACTN4;IQGAP1;TRIOBP;HSP90B1;LIMA1;ARPC2;RPS3;ZYX;MYH9;VIM;CALR;TLN1;B2M;PPIA;S100A7
	3	cytoskeleton (GO:0005856)	21/600	7.23203e-16	14.3235	499.357	PPP1R12A;TPM4;AHNAK;MVP;KRT1;TPM1;ACTN4;IQGAP1;TRIOBP;ACTA1;LIMA1;SCIN;ARPC2;CALD1;ZYX;MYH9;VIM;ALDOA;GAPDH;S100A9;S100A8
	4	secretory granule lumen (GO:0034774)	16/316	1.18579e-14	19.3877	621.68	CSTB;SERPINA1;SPARC;ANXA2;XRCC5;MVP;APOA1;ACTN4;TTR;ALDOA;CTSD;B2M;PPIA;S100A9;S100A8;S100A7
	5	collagen-containing extracellular matrix (GO:0062023)	16/380	2.05374e-13	15.9267	465.283	APCS;CSTB;SERPINA1;SPARC;ANXA2;SERPINF1;KRT1;APOA1;APOA4;HSP90B1;COL1A2;COL6A3;CTSD;S100A9;S100A8;S100A7
	6	actin cytoskeleton (GO:0015629)	15/316	2.25965e-13	17.7853	517.878	PPP1R12A;TPM4;AHNAK;TPM1;ACTN4;IQGAP1;TRIOBP;ACTA1;LIMA1;SCIN;ARPC2;CALD1;ZYX;MYH9;ALDOA
	7	intracellular organelle lumen (GO:0070013)	20/848	6.15406e-12	9.22802	238.211	CSTB;SERPINA1;SPARC;MVP;KRT1;APOA1;APOA4;HSP90B1;RCN1;ATP5F1B;COL1A2;LACTB2;RPS3;CALU;COL6A3;CALR;ALDOA;CTSD;B2M;PPIA
	8	cytoplasmic vesicle lumen (GO:0060205)	8/115	6.55243e-09	23.9047	450.447	CSTB;XRCC5;MVP;APOA1;ALDOA;PPIA;S100A9;S100A8
	9	endoplasmic reticulum lumen (GO:0005788)	10/285	5.50641e-08	11.9121	199.108	RCN1;SERPINA1;COL1A2;CALU;APOA1;COL6A3;APOA4;CALR;B2M;HSP90B1
	10	ficolin-1-rich granule lumen (GO:1904813)	7/123	2.43607e-07	18.9789	289.006	CSTB;SERPINA1;MVP;KRT1;ALDOA;CTSD;PPIA
	11	ficolin-1-rich granule (GO:0101002)	8/184	2.55667e-07	14.4824	219.834	CSTB;SERPINA1;GAA;MVP;KRT1;ALDOA;CTSD;PPIA
	12	endocytic vesicle lumen (GO:0071682)	4/21	7.87144e-07	70.9911	997.769	SPARC;APOA1;CALR;HSP90B1
	13	vesicle (GO:0031982)	8/226	1.21385e-06	11.6674	158.929	CBR1;ANXA2;AHNAK;KIF5B;APOA1;COL6A3;PPIA;GAPDH
	14	polymeric cytoskeletal fiber (GO:0099513)	8/256	3.07348e-06	10.2404	129.978	ACTA1;TPM4;KIF5B;TPM1;KRT14;KRT5;IQGAP1;VIM
	15	intracellular membrane-bounded organelle (GO:0043231)	36/5192	4.57902e-06	3.03395	37.2995	APCS;CSTB;SERPINA1;SPARC;AHNAK;MVP;ENO1;IQGAP1;HSP90B1;CASP14;ATP5F1B;PRDX1;RPS3;LGALS7;TPI1;ANXA2;XRCC5;ASCC1;GAA;KRT1;RPSA;ACTN4;KRT5;RCN3;ARPC2;KRT14;ZYX;MYH9;UBA1;CALR;ALDOA;PPIA;GAPDH;S100A9;S100A8;S100A7
	16	nucleus (GO:0005634)	32/4484	1.33216e-05	2.9277	32.8667	APCS;CSTB;AHNAK;MVP;ENO1;IQGAP1;HSP90B1;CASP14;ATP5F1B;PRDX1;RPS3;LGALS7;TPI1;ANXA2;XRCC5;ASCC1;KRT1;RPSA;ACTN4;KRT5;ARPC2;KRT14;ZYX;MYH9;UBA1;CALR;ALDOA;PPIA;GAPDH;S100A9;S100A8;S100A7
	17	intracellular non-membrane-bounded organelle (GO:0043232)	14/1158	4.0271e-05	4.10533	41.5455	CSTB;PPP1R12A;ANXA2;TPM4;XRCC5;MVP;KRT1;TPM1;CALD1;RPS3;VIM;GAPDH;S100A9;S100A8
	18	tertiary granule lumen (GO:1904724)	4/55	4.10094e-05	23.6233	238.636	CSTB;ALDOA;B2M;CTSD
	19	platelet alpha granule lumen (GO:0031093)	4/67	8.92975e-05	19.1121	178.192	SERPINA1;SPARC;ACTN4;ALDOA
	20	actin filament (GO:0005884)	4/72	0.000118291	17.7023	160.071	ACTA1;TPM4;TPM1;IQGAP1
	21	cortical granule (GO:0060473)	2/6	0.000179491	146.515	1263.75	MYH9;CALR
	22	intermediate filament cytoskeleton (GO:0045111)	4/84	0.000214964	15.0379	126.996	KRT14;KRT5;VIM;S100A8
	23	vacuolar lumen (GO:0005775)	5/161	0.000252115	9.75049	80.7889	TTR;ANXA2;GAA;CTSD;S100A7
	24	tertiary granule (GO:0070820)	5/164	0.000274586	9.56507	78.4359	CSTB;GAA;ALDOA;CTSD;B2M
	25	platelet alpha granule (GO:0031091)	4/90	0.000280218	13.9845	114.392	SERPINA1;SPARC;ACTN4;ALDOA
	26	chylomicron (GO:0042627)	2/10	0.000533619	73.2426	551.944	APOA1;APOA4
	27	intermediate filament (GO:0005882)	3/50	0.000715274	18.9422	137.195	KRT14;KRT5;VIM
	28	extracellular membrane-bounded organelle (GO:0065010)	3/56	0.000996545	16.7927	116.058	CBR1;APOA1;COL6A3
	29	extracellular vesicle (GO:1903561)	3/59	0.00115999	15.8907	107.411	CBR1;APOA1;COL6A3
	30	triglyceride-rich plasma lipoprotein particle (GO:0034385)	2/15	0.0012311	45.0611	301.902	APOA1;APOA4
	31	very-low-density lipoprotein particle (GO:0034361)	2/15	0.0012311	45.0611	301.902	APOA1;APOA4
	32	keratin filament (GO:0045095)	2/15	0.0012311	45.0611	301.902	KRT14;KRT5
	33	high-density lipoprotein particle (GO:0034364)	2/19	0.00198689	34.4516	214.329	APOA1;APOA4
	34	azurophil granule (GO:0042582)	4/155	0.00213927	7.93859	48.8008	TTR;ANXA2;GAA;S100A7
	35	lytic vacuole membrane (GO:0098852)	5/267	0.00243834	5.77452	34.742	ANXA2;AHNAK;GAA;UBA1;CTSD
	36	membrane raft (GO:0045121)	4/163	0.00256713	7.53612	44.9527	ITGB1;ANXA2;AHNAK;CTSD
	37	cell-cell junction (GO:0005911)	5/271	0.00259996	5.68652	33.8477	ANXA2;AHNAK;ZYX;UBA1;TLN1
	38	azurophil granule lumen (GO:0035578)	3/90	0.00388026	10.2126	56.6986	TTR;ANXA2;S100A7
	39	endocytic vesicle (GO:0030139)	4/189	0.00435822	6.46847	35.1606	SPARC;APOA1;CALR;HSP90B1
	40	endosome membrane (GO:0010008)	5/325	0.00561593	4.71394	24.4283	ITGB1;ANXA2;UBA1;CTSD;B2M
	41	lysosomal membrane (GO:0005765)	5/330	0.00598375	4.64024	23.752	ANXA2;AHNAK;GAA;UBA1;CTSD
	42	neuromuscular junction (GO:0031594)	2/38	0.00782584	16.2533	78.8336	ITGB1;ASCC1
	43	cytosolic small ribosomal subunit (GO:0022627)	2/40	0.00864405	15.3963	73.146	RPS3;RPSA
	44	phagocytic vesicle membrane (GO:0030670)	2/45	0.0108487	13.6026	61.5342	CALR;B2M
	45	small ribosomal subunit (GO:0015935)	2/45	0.0108487	13.6026	61.5342	RPS3;RPSA
	46	adherens junction (GO:0005912)	3/132	0.0111509	6.87296	30.9025	ANXA2;ZYX;TLN1
	47	endoplasmic reticulum-Golgi intermediate compartment membrane (GO:0033116)	2/49	0.0127718	12.4424	54.2554	SERPINA1;CALR
	48	sarcolemma (GO:0042383)	2/52	0.0143044	11.6941	49.6671	ITGB1;AHNAK
	49	mitochondrial proton-transporting ATP synthase complex, catalytic sector F(1) (GO:0000275)	1/5	0.0173795	72.1957	292.57	ATP5F1B
	50	bleb (GO:0032059)	1/5	0.0173795	72.1957	292.57	TPM1
	51	early endosome lumen (GO:0031905)	1/5	0.0173795	72.1957	292.57	B2M
	52	filtration diaphragm (GO:0036056)	1/5	0.0173795	72.1957	292.57	IQGAP1
	53	slit diaphragm (GO:0036057)	1/5	0.0173795	72.1957	292.57	IQGAP1
	54	bounding membrane of organelle (GO:0098588)	7/767	0.017575	2.80263	11.3262	ITGB1;SERPINA1;UBA1;IQGAP1;CALR;CTSD;B2M
	55	filopodium (GO:0030175)	2/58	0.0175939	10.438	42.1717	ITGB1;ACTA1
	56	specific granule lumen (GO:0035580)	2/62	0.0199479	9.7402	38.1293	B2M;CTSD
	57	MHC class I protein complex (GO:0042612)	1/6	0.0208195	57.7536	223.614	B2M
	58	myosin filament (GO:0032982)	1/6	0.0208195	57.7536	223.614	MYH9
	59	rough endoplasmic reticulum membrane (GO:0030867)	1/6	0.0208195	57.7536	223.614	UBA1
	60	PTW/PP1 phosphatase complex (GO:0072357)	1/7	0.0242477	48.1256	179	PPP1R12A
	61	lysosome (GO:0005764)	5/477	0.0257723	3.17112	11.6014	ANXA2;AHNAK;GAA;UBA1;CTSD
	62	protein serine/threonine phosphatase complex (GO:0008287)	1/8	0.027664	41.2484	147.984	PPP1R12A
	63	spherical high-density lipoprotein particle (GO:0034366)	1/8	0.027664	41.2484	147.984	APOA1
	64	HFE-transferrin receptor complex (GO:1990712)	1/8	0.027664	41.2484	147.984	B2M
	65	lipid droplet (GO:0005811)	2/77	0.0298501	7.78627	27.342	ANXA2;GAPDH
	66	pseudopodium (GO:0031143)	1/9	0.0310685	36.0906	125.291	ACTN4
	67	COPII-coated ER to Golgi transport vesicle (GO:0030134)	2/79	0.0312917	7.58327	26.2715	SERPINA1;B2M
	68	actin-based cell projection (GO:0098858)	2/83	0.0342559	7.20733	24.3168	ITGB1;ACTA1
	69	lysosomal lumen (GO:0043202)	2/86	0.0365482	6.94888	22.9947	GAA;CTSD
	70	cell cortex region (GO:0099738)	1/11	0.0378424	28.8696	94.5284	ENO1
	71	cytoplasmic vesicle membrane (GO:0030659)	4/380	0.0441849	3.15184	9.83176	ITGB1;UBA1;IQGAP1;CTSD
	72	glial cell projection (GO:0097386)	1/14	0.0479157	22.204	67.4627	ITGB1
	73	phagocytic vesicle (GO:0045335)	2/100	0.0479848	5.95198	18.0754	CALR;B2M
	74	proton-transporting ATP synthase complex (GO:0045259)	1/15	0.0512503	20.617	61.2537	ATP5F1B
	75	platelet alpha granule membrane (GO:0031092)	1/17	0.0578851	18.038	51.3957	SPARC
	76	desmosome (GO:0030057)	1/17	0.0578851	18.038	51.3957	UBA1
	77	mitochondrial proton-transporting ATP synthase complex (GO:0005753)	1/18	0.0611853	16.9761	47.4287	ATP5F1B
	78	early endosome (GO:0005769)	3/266	0.0665069	3.34833	9.07549	APOA1;APOA4;B2M
	79	MHC protein complex (GO:0042611)	1/20	0.0677515	15.1876	40.8837	B2M
	80	secretory granule membrane (GO:0030667)	3/274	0.0713204	3.24817	8.57703	SPARC;GAA;IQGAP1
	81	endosome lumen (GO:0031904)	1/26	0.0871799	11.5391	28.153	B2M
	82	lumenal side of endoplasmic reticulum membrane (GO:0098553)	1/28	0.0935669	10.6833	25.3096	CALR
	83	integral component of lumenal side of endoplasmic reticulum membrane (GO:0071556)	1/28	0.0935669	10.6833	25.3096	CALR
	84	rough endoplasmic reticulum (GO:0005791)	1/29	0.0967438	10.3012	24.0605	UBA1
	85	endocytic vesicle membrane (GO:0030666)	2/158	0.105858	3.72813	8.37209	CALR;B2M
	86	specific granule (GO:0042581)	2/160	0.108092	3.68057	8.18841	CTSD;B2M
	87	microtubule cytoskeleton (GO:0015630)	3/331	0.109831	2.67592	5.91059	KIF5B;IQGAP1;GAPDH
	88	brush border membrane (GO:0031526)	1/37	0.121767	8.00886	16.8638	LIMA1
	89	small-subunit processome (GO:0032040)	1/37	0.121767	8.00886	16.8638	XRCC5
	90	mitochondrial matrix (GO:0005759)	3/348	0.122612	2.54186	5.33468	ATP5F1B;LACTB2;RPS3
	91	microtubule (GO:0005874)	2/182	0.133444	3.22712	6.49967	KIF5B;IQGAP1
	92	cornified envelope (GO:0001533)	1/43	0.140086	6.86266	13.4886	KRT1
	93	cell-cell contact zone (GO:0044291)	1/47	0.152088	6.26465	11.7982	AHNAK
	94	ER to Golgi transport vesicle membrane (GO:0012507)	1/54	0.172696	5.43533	9.54565	B2M
	95	coated vesicle membrane (GO:0030662)	1/55	0.175599	5.33441	9.27947	B2M
	96	cytoplasmic side of plasma membrane (GO:0009898)	1/55	0.175599	5.33441	9.27947	MYH9
	97	lytic vacuole (GO:0000323)	2/219	0.178602	2.67186	4.60254	GAA;CTSD
	98	azurophil granule membrane (GO:0035577)	1/58	0.184249	5.05289	8.54678	GAA
	99	recycling endosome membrane (GO:0055038)	1/58	0.184249	5.05289	8.54678	B2M
	100	transport vesicle membrane (GO:0030658)	1/60	0.189966	4.88111	8.10708	B2M
	101	ficolin-1-rich granule membrane (GO:0101003)	1/61	0.19281	4.79952	7.90025	GAA
	102	ribosome (GO:0005840)	1/62	0.195644	4.7206	7.70147	RPS3
	103	late endosome membrane (GO:0031902)	1/68	0.212442	4.29656	6.65575	ANXA2
	104	tertiary granule membrane (GO:0070821)	1/73	0.226176	3.99718	5.94159	GAA
	105	nucleolus (GO:0005730)	4/733	0.254529	1.59629	2.18427	CSTB;PPP1R12A;XRCC5;RPS3
	106	coated vesicle (GO:0030135)	1/84	0.255564	3.46551	4.72793	SERPINA1
	107	nuclear lumen (GO:0031981)	4/745	0.263795	1.56946	2.09144	CSTB;PPP1R12A;XRCC5;RPS3
	108	cell projection membrane (GO:0031253)	1/92	0.276244	3.15958	4.0647	LIMA1
	109	early endosome membrane (GO:0031901)	1/97	0.288881	2.99426	3.7181	B2M
	110	mitotic spindle (GO:0072686)	1/120	0.344263	2.41274	2.57283	RPS3
	111	mitochondrial envelope (GO:0005740)	1/127	0.360258	2.27789	2.32558	ATP5F1B
	112	peroxisome (GO:0005777)	1/128	0.362511	2.25984	2.29306	VIM
	113	asymmetric synapse (GO:0032279)	1/133	0.373661	2.17369	2.1398	RPS3
	114	postsynaptic density (GO:0014069)	1/138	0.384619	2.09383	2.00066	RPS3
	115	integral component of endoplasmic reticulum membrane (GO:0030176)	1/142	0.393249	2.03402	1.89838	CALR
	116	recycling endosome (GO:0055037)	1/145	0.399643	1.99134	1.82643	B2M
	117	basolateral plasma membrane (GO:0016323)	1/151	0.412233	1.91111	1.69356	ANXA2
	118	endoplasmic reticulum membrane (GO:0005789)	3/712	0.456628	1.21388	0.951545	UBA1;CALR;HSP90B1
	119	late endosome (GO:0005770)	1/189	0.486137	1.52189	1.09769	ANXA2
	120	mitochondrial membrane (GO:0031966)	2/469	0.491138	1.22578	0.87157	ATP5F1B;RPS3
	121	spindle (GO:0005819)	1/192	0.491565	1.49776	1.06365	RPS3
	122	axon (GO:0030424)	1/204	0.512718	1.40837	0.940831	IQGAP1
	123	nuclear membrane (GO:0031965)	1/204	0.512718	1.40837	0.940831	GAPDH
	124	mitochondrial inner membrane (GO:0005743)	1/328	0.686367	0.868812	0.326971	RPS3
	125	organelle inner membrane (GO:0019866)	1/346	0.705868	0.822726	0.286578	RPS3
	126	Golgi membrane (GO:0000139)	1/472	0.81264	0.598757	0.124222	B2M
	127	neuron projection (GO:0043005)	1/556	0.861518	0.505941	0.0754153	IQGAP1
lcSSc	1	chylomicron (GO:0042627)	1/10	0.00299658	444.111	2580.41	APOA4
	2	secretory granule lumen (GO:0034774)	2/316	0.00357931	31.3376	176.512	TTR;PPBP
	3	triglyceride-rich plasma lipoprotein particle (GO:0034385)	1/15	0.00449207	285.429	1542.87	APOA4
	4	very-low-density lipoprotein particle (GO:0034361)	1/15	0.00449207	285.429	1542.87	APOA4
	5	high-density lipoprotein particle (GO:0034364)	1/19	0.00568712	221.956	1147.41	APOA4
	6	tertiary granule lumen (GO:1904724)	1/55	0.0163889	73.8519	303.616	PPBP
	7	platelet alpha granule lumen (GO:0031093)	1/67	0.0199347	60.3879	236.436	PPBP
	8	intracellular organelle lumen (GO:0070013)	2/848	0.0240383	11.3168	42.1902	APOA4;PPBP
	9	azurophil granule lumen (GO:0035578)	1/90	0.0267012	44.7303	162.06	TTR
	10	platelet alpha granule (GO:0031091)	1/90	0.0267012	44.7303	162.06	PPBP
	11	azurophil granule (GO:0042582)	1/155	0.0456137	25.7662	79.5545	TTR
	12	vacuolar lumen (GO:0005775)	1/161	0.0473439	24.7925	75.625	TTR
	13	tertiary granule (GO:0070820)	1/164	0.048208	24.3325	73.7818	PPBP
	14	early endosome (GO:0005769)	1/266	0.0772023	14.8898	38.1377	APOA4
	15	endoplasmic reticulum lumen (GO:0005788)	1/285	0.082521	13.8803	34.6272	APOA4
	16	collagen-containing extracellular matrix (GO:0062023)	1/380	0.108733	10.3509	22.9673	APOA4
lung disease related to SSc	1	secretory granule lumen (GO:0034774)	37/316	7.11619e-38	31.7018	2711.64	CDA;ORM1;GRN;ITIH3;SERPINA1;PROS1;GSTP1;HP;A1BG;RETN;C3;TTR;TMSB4X;PGLYRP1;A2M;B2M;ELANE;CAMP;FGB;SERPINB3;FGA;GCA;AHSG;FGG;FN1;APOA1;AZU1;ARPC5;LYZ;MMP8;TF;LRG1;ALB;LCN2;PRTN3;S100A9;LTF
	2	intracellular organelle lumen (GO:0070013)	33/848	2.25447e-18	8.97672	364.756	CDA;ORM1;SERPINA1;PROS1;GSTP1;HP;A1BG;C3;PRDX3;SDF4;PGLYRP1;B2M;CAMP;PDIA3;FGA;AHSG;FGG;FN1;GPX8;APOA1;ARPC5;HBA1;LYZ;MMP8;CP;MMP9;SOD1;TF;LRG1;ALB;CALU;MZB1;LTF
	3	specific granule lumen (GO:0035580)	12/62	1.87605e-15	44.4807	1508.32	ORM1;LRG1;HP;LCN2;RETN;PGLYRP1;MMP8;LYZ;B2M;CAMP;ELANE;LTF
	4	platelet alpha granule lumen (GO:0031093)	12/67	5.08089e-15	40.4268	1330.58	FGB;FGA;ORM1;SERPINA1;AHSG;PROS1;TMSB4X;FGG;ALB;FN1;A1BG;A2M
	5	tertiary granule lumen (GO:1904724)	11/55	1.9806e-14	45.919	1448.87	CDA;ORM1;LRG1;HP;PGLYRP1;MMP8;LYZ;B2M;MMP9;CAMP;LTF
	6	specific granule (GO:0042581)	15/160	3.65374e-14	19.6313	607.401	ORM1;ITGAM;HP;MCEMP1;RETN;LYZ;MMP8;LRG1;LCN2;CEACAM8;PGLYRP1;B2M;ELANE;CAMP;LTF
	7	platelet alpha granule (GO:0031091)	12/90	2.07066e-13	28.473	831.576	FGB;FGA;ORM1;SERPINA1;AHSG;PROS1;TMSB4X;FGG;ALB;FN1;A1BG;A2M
	8	tertiary granule (GO:0070820)	14/164	9.9622e-13	17.5387	484.678	CDA;ORM1;ITGAM;HP;MCEMP1;LYZ;MMP8;MMP9;LRG1;CEACAM8;PGLYRP1;B2M;CAMP;LTF
	9	collagen-containing extracellular matrix (GO:0062023)	18/380	1.12068e-11	9.60949	242.298	FGB;FGA;POSTN;ORM1;SERPINA1;AHSG;FGG;FN1;APOA1;A1BG;MMP8;MMP9;AGT;AZGP1;PRTN3;A2M;S100A9;ELANE
	10	azurophil granule lumen (GO:0035578)	10/90	1.4522e-10	22.7076	514.389	SERPINB3;C3;GRN;TTR;GCA;PRTN3;RETN;AZU1;LYZ;ELANE
	11	endoplasmic reticulum lumen (GO:0005788)	15/285	1.54163e-10	10.476	236.684	PDIA3;FGA;SERPINA1;AHSG;FGG;FN1;GPX8;APOA1;CP;C3;TF;ALB;CALU;MZB1;B2M
	12	azurophil granule (GO:0042582)	11/155	2.17747e-09	13.9601	278.435	C3;SERPINB3;GRN;TTR;GCA;PRTN3;AZU1;CEACAM8;RETN;LYZ;ELANE
	13	vacuolar lumen (GO:0005775)	11/161	3.25422e-09	13.3976	261.833	C3;SERPINB3;GRN;TTR;GCA;PRTN3;AZU1;RETN;LYZ;GC;ELANE
	14	cytoplasmic vesicle lumen (GO:0060205)	9/115	2.8534e-08	15.2637	265.164	C3;CDA;TF;AHSG;GSTP1;APOA1;A1BG;ARPC5;S100A9
	15	endocytic vesicle lumen (GO:0071682)	5/21	1.29199e-07	54.4545	863.753	HP;APOA1;HBA1;PGLYRP1;LTF
	16	ficolin-1-rich granule lumen (GO:1904813)	7/123	8.87905e-06	10.6492	123.87	CDA;SERPINA1;LRG1;GSTP1;A1BG;ARPC5;MMP9
	17	endocytic vesicle (GO:0030139)	8/189	1.75831e-05	7.84431	85.884	PDIA3;SFTPB;TF;SFTPA2;HP;APOA1;HBA1;SFTPA1
	18	lamellar body (GO:0042599)	3/13	5.62369e-05	51.3905	502.904	SFTPB;SFTPA2;SFTPA1
	19	ficolin-1-rich granule (GO:0101002)	7/184	0.000117134	6.95763	62.9818	CDA;SERPINA1;LRG1;GSTP1;A1BG;ARPC5;MMP9
	20	phagocytic vesicle lumen (GO:0097013)	2/5	0.000346967	113.265	902.301	PGLYRP1;LTF
	21	vesicle (GO:0031982)	7/226	0.000411393	5.6113	43.7455	FGB;SERPINB3;FGA;TF;GSTP1;APOA1;CAPS
	22	focal adhesion (GO:0005925)	9/387	0.000515771	4.22143	31.9556	PDIA3;YWHAE;ACTR3;MME;ARPC5;VIM;TLN1;B2M;CD99
	23	cell-substrate junction (GO:0030055)	9/394	0.00058647	4.14319	30.8311	PDIA3;YWHAE;ACTR3;MME;ARPC5;VIM;TLN1;B2M;CD99
	24	rough endoplasmic reticulum (GO:0005791)	3/29	0.000670302	19.7497	144.326	SFTPA2;CA4;SFTPA1
	25	late endosome (GO:0005770)	6/189	0.000943579	5.71536	39.8122	SFTPB;TF;GRN;SFTPA2;SDF4;SFTPA1
	26	HFE-transferrin receptor complex (GO:1990712)	2/8	0.000960211	56.6239	393.443	TF;B2M
	27	secretory granule membrane (GO:0030667)	7/274	0.00127534	4.59129	30.5989	ITGAM;FCGR3B;MME;CA4;MCEMP1;AZU1;CEACAM8
	28	clathrin-coated endocytic vesicle (GO:0045334)	4/85	0.00166437	8.50242	54.4011	SFTPB;TF;SFTPA2;SFTPA1
	29	multivesicular body (GO:0005771)	3/47	0.00275195	11.6597	68.739	SFTPB;SFTPA2;SFTPA1
	30	phagocytic vesicle (GO:0045335)	4/100	0.00301079	7.16848	41.617	PDIA3;PGLYRP1;B2M;LTF
	31	extracellular membrane-bounded organelle (GO:0065010)	3/56	0.00452573	9.67534	52.2273	FGB;FGA;APOA1
	32	early endosome (GO:0005769)	6/266	0.00519535	4.00701	21.0768	PRDX3;TF;MME;APOA1;B2M;LTF
	33	extracellular vesicle (GO:1903561)	3/59	0.00523961	9.15563	48.0809	FGB;FGA;APOA1
	34	tertiary granule membrane (GO:0070821)	3/73	0.00944024	7.31933	34.1284	ITGAM;MCEMP1;CEACAM8
	35	recycling endosome (GO:0055037)	4/145	0.0110672	4.86957	21.9314	PDIA3;TF;B2M;LTF
	36	clathrin-coated vesicle (GO:0030136)	3/80	0.0121027	6.65159	29.3623	SFTPB;SFTPA2;SFTPA1
	37	intermediate filament cytoskeleton (GO:0045111)	3/84	0.0137983	6.32184	27.0778	KRT17;KRT10;VIM
	38	bounding membrane of organelle (GO:0098588)	10/767	0.0162317	2.3177	9.55074	CYTH2;TF;SERPINA1;FCGR3B;MME;PROS1;CA4;MRC1;ANTXR1;B2M
	39	specific granule membrane (GO:0035579)	3/91	0.0170753	5.81691	23.6755	ITGAM;MCEMP1;CEACAM8
	40	cytoplasmic vesicle membrane (GO:0030659)	6/380	0.0261795	2.76944	10.0885	TF;FCGR3B;MME;CA4;MRC1;ANTXR1
	41	bleb (GO:0032059)	1/5	0.0294008	42.1123	148.519	TPM1
	42	early endosome lumen (GO:0031905)	1/5	0.0294008	42.1123	148.519	B2M
	43	alveolar lamellar body (GO:0097208)	1/6	0.0351773	33.6881	112.766	SFTPB
	44	MHC class I protein complex (GO:0042612)	1/6	0.0351773	33.6881	112.766	B2M
	45	intermediate filament (GO:0005882)	2/50	0.0357221	7.06303	23.5339	KRT10;VIM
	46	multivesicular body lumen (GO:0097486)	1/7	0.0409197	28.072	89.7223	SFTPB
	47	peroxisome (GO:0005777)	3/128	0.0410226	4.08745	13.0538	FABP1;VIM;SOD1
	48	endosome membrane (GO:0010008)	5/325	0.044935	2.68106	8.31808	PDIA3;TF;MRC1;ANTXR1;B2M
	49	extrinsic component of external side of plasma membrane (GO:0031232)	1/8	0.0466282	24.0605	73.7588	TF
	50	spherical high-density lipoprotein particle (GO:0034366)	1/8	0.0466282	24.0605	73.7588	APOA1
	51	azurophil granule membrane (GO:0035577)	2/58	0.0467543	6.05159	18.5351	CEACAM8;AZU1
	52	recycling endosome membrane (GO:0055038)	2/58	0.0467543	6.05159	18.5351	PDIA3;B2M
	53	transport vesicle membrane (GO:0030658)	2/60	0.049684	5.84232	17.5391	CA4;B2M
	54	late endosome lumen (GO:0031906)	1/9	0.052303	21.0519	62.1179	SFTPB
	55	trans-Golgi network (GO:0005802)	4/239	0.0546021	2.90783	8.45504	POSTN;GRN;MME;CA4
	56	chylomicron (GO:0042627)	1/10	0.0579443	18.7119	53.2965	APOA1
	57	dendrite cytoplasm (GO:0032839)	1/11	0.0635524	16.8398	46.4087	SOD1
	58	primary lysosome (GO:0005766)	1/11	0.0635524	16.8398	46.4087	AZU1
	59	neuron projection cytoplasm (GO:0120111)	1/12	0.0691273	15.3082	40.9004	SOD1
	60	filopodium membrane (GO:0031527)	1/12	0.0691273	15.3082	40.9004	ANTXR1
	61	membrane raft (GO:0045121)	3/163	0.0735346	3.18766	8.3198	ITGAM;MME;PRTN3
	62	platelet dense granule lumen (GO:0031089)	1/14	0.0801786	12.9518	32.6838	ITIH3
	63	COPII-coated ER to Golgi transport vesicle (GO:0030134)	2/79	0.0804822	4.39649	11.0779	SERPINA1;B2M
	64	triglyceride-rich plasma lipoprotein particle (GO:0034385)	1/15	0.0856553	12.026	29.553	APOA1
	65	very-low-density lipoprotein particle (GO:0034361)	1/15	0.0856553	12.026	29.553	APOA1
	66	plasma membrane raft (GO:0044853)	2/82	0.0857772	4.23098	10.3913	ITGAM;PRTN3
	67	cell projection membrane (GO:0031253)	2/92	0.104137	3.75897	8.50296	CA4;ANTXR1
	68	high-density lipoprotein particle (GO:0034364)	1/19	0.107241	9.35169	20.8793	APOA1
	69	anchored component of external side of plasma membrane (GO:0031362)	1/20	0.112558	8.85905	19.3507	CA4
	70	MHC protein complex (GO:0042611)	1/20	0.112558	8.85905	19.3507	B2M
	71	platelet dense granule (GO:0042827)	1/21	0.117843	8.41568	17.9961	ITIH3
	72	Golgi lumen (GO:0005796)	2/100	0.119519	3.45072	7.33031	PROS1;SDF4
	73	intrinsic component of external side of plasma membrane (GO:0031233)	1/24	0.133514	7.31688	14.7329	CA4
	74	lysosomal membrane (GO:0005765)	4/330	0.134256	2.08642	4.18955	GRN;AZU1;CEACAM8;CP
	75	endosome lumen (GO:0031904)	1/26	0.143807	6.73085	13.053	B2M
	76	cytoskeleton (GO:0005856)	6/600	0.14819	1.72405	3.29166	ACTR3;KRT17;TPM1;ARPC5;VIM;S100A9
	77	polymeric cytoskeletal fiber (GO:0099513)	3/256	0.195842	2.00641	3.27134	TPM1;KRT10;VIM
	78	brush border membrane (GO:0031526)	1/37	0.198289	4.67161	7.55881	CA4
	79	cytosolic small ribosomal subunit (GO:0022627)	1/40	0.212541	4.3116	6.67704	HBA1
	80	cornified envelope (GO:0001533)	1/43	0.226542	4.00303	5.94379	KRT10
	81	phagocytic vesicle membrane (GO:0030670)	1/45	0.235739	3.82069	5.52101	B2M
	82	small ribosomal subunit (GO:0015935)	1/45	0.235739	3.82069	5.52101	HBA1
	83	anchored component of plasma membrane (GO:0046658)	1/46	0.240297	3.73559	5.32651	CA4
	84	endocytic vesicle membrane (GO:0030666)	2/158	0.242053	2.16141	3.06617	TF;B2M
	85	microbody lumen (GO:0031907)	1/49	0.253808	3.50159	4.8013	FABP1
	86	peroxisomal matrix (GO:0005782)	1/49	0.253808	3.50159	4.8013	FABP1
	87	endoplasmic reticulum-Golgi intermediate compartment membrane (GO:0033116)	1/49	0.253808	3.50159	4.8013	SERPINA1
	88	ER to Golgi transport vesicle membrane (GO:0012507)	1/54	0.2758	3.17045	4.08379	B2M
	89	coated vesicle membrane (GO:0030662)	1/55	0.280121	3.11158	3.95959	B2M
	90	actin cytoskeleton (GO:0015629)	3/316	0.290561	1.61683	1.99831	ACTR3;TPM1;ARPC5
	91	mitochondrial intermembrane space (GO:0005758)	1/58	0.29293	2.94737	3.61884	SOD1
	92	filopodium (GO:0030175)	1/58	0.29293	2.94737	3.61884	ANTXR1
	93	organelle envelope lumen (GO:0031970)	1/64	0.317874	2.66586	3.05534	SOD1
	94	clathrin-coated endocytic vesicle membrane (GO:0030669)	1/69	0.337993	2.46922	2.67843	TF
	95	actin filament (GO:0005884)	1/72	0.349781	2.36453	2.48381	TPM1
	96	coated vesicle (GO:0030135)	1/84	0.394886	2.02144	1.87824	SERPINA1
	97	lysosomal lumen (GO:0043202)	1/86	0.402096	1.97368	1.79815	GC
	98	clathrin-coated vesicle membrane (GO:0030665)	1/90	0.416261	1.88459	1.65174	TF
	99	early endosome membrane (GO:0031901)	1/97	0.440253	1.74656	1.43288	B2M
	100	lytic vacuole membrane (GO:0098852)	2/267	0.473238	1.26534	0.946676	GRN;CP
	101	dendrite (GO:0030425)	2/270	0.479068	1.25099	0.920619	MME;SOD1
	102	mitochondrial envelope (GO:0005740)	1/127	0.532479	1.32869	0.837359	SOD1
	103	Golgi membrane (GO:0000139)	3/472	0.535406	1.07044	0.668734	CYTH2;PROS1;B2M
	104	lysosome (GO:0005764)	3/477	0.542556	1.05887	0.647463	GRN;GC;CP
	105	adherens junction (GO:0005912)	1/132	0.546311	1.27766	0.772428	TLN1
	106	basolateral plasma membrane (GO:0016323)	1/151	0.595271	1.11475	0.578261	CA4
	107	mitochondrial matrix (GO:0005759)	2/348	0.616046	0.96512	0.467537	PRDX3;SOD1
	108	endoplasmic reticulum membrane (GO:0005789)	4/712	0.61608	0.941931	0.456251	SFTPB;SFTPA2;PROS1;SFTPA1
	109	axon (GO:0030424)	1/204	0.705849	0.821491	0.28617	MME
	110	lytic vacuole (GO:0000323)	1/219	0.731293	0.764383	0.239207	GRN
	111	cell-cell junction (GO:0005911)	1/271	0.803739	0.615537	0.134483	TLN1
	112	neuron projection (GO:0043005)	2/556	0.847131	0.596347	0.0989338	MME;STMN1
	113	intracellular non-membrane-bounded organelle (GO:0043232)	3/1158	0.971517	0.419301	0.0121165	TPM1;VIM;S100A9
	114	integral component of plasma membrane (GO:0005887)	4/1454	0.976984	0.442123	0.010295	FCGR3B;MME;MRC1;CD99
	115	intracellular membrane-bounded organelle (GO:0043231)	21/5192	0.987984	0.609581	0.00736934	PDIA3;YWHAE;ACTR3;SERPINB3;RANBP1;SERPINA1;CACYBP;AZU1;ARPC5;KRT10;SMC4;SOD1;RCN3;AZGP1;LRG1;TMSB4X;ALB;PRTN3;PADI4;S100A9;LTF
	116	nucleus (GO:0005634)	16/4484	0.995283	0.535867	0.00253382	PDIA3;YWHAE;ACTR3;SERPINB3;RANBP1;CACYBP;ARPC5;KRT10;SMC4;SOD1;AZGP1;TMSB4X;ALB;PADI4;S100A9;LTF
