# Supplementary material for: Enrichr in silico analysis of MS-based extracted candidate proteomic biomarkers highlights pathogenic pathways in systemic sclerosis
Source: Sci Rep. 2023 Feb 2;13:1934. doi: 10.1038/s41598-023-29054-5 (PMC9894849; doi:10.1038/s41598-023-29054-5)
Supplement: Supplementary file 5 — Supplementary Information 5. [file 41598_2023_29054_MOESM5_ESM.xlsx]

## Sheet: Sheet1
Additional file 5: PANTHER biological process analysis. This table shows the biological processes and their sub-classes associated with the significantly dysregulated genes/proteins.
	SSc	lcSSc	dcSSc	Lung	SSc	lcSSc	dcSSc	Lung	SSc	lcSSc	dcSSc	Lung
Biological Process	# genes classified to the category				% genes classified to this category over the total number of genes				% genes classified to this category over total number of class hits
cellular process (GO:0009987)	109	3	39	55	0.524	0.6	0.574	0.433	0.304	0.2	0.322	0.221
localization of cell (GO:0051674)	8	1	1	4	0.073	0.333	0.026	0.073	0.032	0.125	0.012	0.025
cellular localization (GO:0051641)	8		1	6	0.073		0.026	0.109	0.032		0.012	0.037
export from cell (GO:0140352)	3			1	0.028			0.018	0.012			0.006
cellular developmental process (GO:0048869)	3		6	2	0.028		0.154	0.036	0.012		0.071	0.012
cell population proliferation (GO:0008283)	3			1	0.028			0.018	0.012			0.006
process utilizing autophagic mechanism (GO:0061919)	1				0.009				0.004
cell recognition (GO:0008037)				7				0.127				0.043
maintenance of location in cell (GO:0051651)				1				0.018				0.006
chromosome segregation (GO:0007059)				1				0.018				0.006
cellular metabolic process (GO:0044237)	50	2	19	15	0.459	0.667	0.487	0.273	0.199	0.25	0.224	0.093
vesicle-mediated transport (GO:0016192)	10			13	0.092			0.236	0.04			0.081
exocytic process (GO:0140029)	2			1	0.018			0.018	0.008			0.006
cell adhesion (GO:0007155)	6		3	7	0.055		0.077	0.127	0.024		0.035	0.043
cell cycle (GO:0007049)	3			1	0.028			0.018	0.012			0.006
cell communication (GO:0007154)	22	1	2	11	0.202	0.333	0.051	0.2	0.088	0.125	0.024	0.068
microtubule-based process (GO:0007017)	5		1	5	0.046		0.026	0.091	0.02		0.012	0.031
cellular component organization or biogenesis (GO:0071840)	37	1	19	28	0.339	0.333	0.487	0.509	0.147	0.125	0.224	0.174
cell activation (GO:0001775)	1		3	11	0.009		0.077	0.2	0.004		0.035	0.068
cellular response to stimulus (GO:0051716)	28	1	7	15	0.257	0.333	0.179	0.273	0.112	0.125	0.082	0.093
actin filament-based process (GO:0030029)	9		10	5	0.083		0.256	0.091	0.036		0.118	0.031
movement of cell or subcellular component (GO:0006928)	11	1	2	7	0.101	0.333	0.051	0.127	0.044	0.125	0.024	0.043
cellular homeostasis (GO:0019725)	2		1	1	0.018		0.026	0.018	0.008		0.012	0.006
transmembrane transport (GO:0055085)	5				0.046				0.02
cell death (GO:0008219)	6		2	1	0.055		0.051	0.018	0.024		0.024	0.006
signal transduction (GO:0007165)	22	1	2	11	0.202	0.333	0.051	0.2	0.088	0.125	0.024	0.068
protein folding (GO:0006457)	1		3	1	0.009		0.077	0.018	0.004		0.035	0.006
intermediate filament-based process (GO:0045103)	1		3	1	0.009		0.077	0.018	0.004		0.035	0.006
cell cycle process (GO:0022402)	2			1	0.018			0.018	0.008			0.006
vesicle targeting (GO:0006903)	2			3	0.018			0.055	0.008			0.019
localization (GO:0051179)	34	2	3	25	0.163	0.4	0.044	0.197	0.095	0.133	0.025	0.1
maintenance of location (GO:0051235)				1				0.04				0.025
macromolecule localization (GO:0033036)	11	1	1	6	0.324	0.5	0.333	0.24	0.208	0.333	0.167	0.15
establishment of localization (GO:0051234)	24	1	2	20	0.706	0.5	0.667	0.8	0.453	0.333	0.333	0.5
cellular localization (GO:0051641)	8		1	6	0.073		0.026	0.109	0.032		0.012	0.037
localization of cell (GO:0051674)	8	1	1	4	0.073	0.333	0.026	0.073	0.032	0.125	0.012	0.025
protein-containing complex localization (GO:0031503)	2		1	3	0.059		0.333	0.12	0.038		0.167	0.075
biological process involved in interspecies interaction between organisms (GO:0044419)	10	1	1	10	0.048	0.2	0.015	0.079	0.028	0.067	0.008	0.04
response to other organism (GO:0051707)	10	1	1	10	1	1	1	1	1	1	1	1
biological regulation (GO:0065007)	47	2	15	30	0.226	0.4	0.221	0.236	0.131	0.133	0.124	0.12
regulation of biological process (GO:0050789)	42	2	14	26	0.894	1	0.933	0.867	0.737	0.667	0.636	0.703
regulation of molecular function (GO:0065009)	6		4	4	0.128		0.267	0.133	0.105		0.182	0.108
regulation of biological quality (GO:0065008)	9	1	4	7	0.191	0.5	0.267	0.233	0.158	0.333	0.182	0.189
response to stimulus (GO:0050896)	36	1	12	30	0.173	0.2	0.176	0.236	0.1	0.067	0.099	0.12
response to biotic stimulus (GO:0009607)	10	1	1	10	0.278	1	0.083	0.333	0.102	0.167	0.036	0.118
response to external stimulus (GO:0009605)	11	1	2	11	0.306	1	0.167	0.367	0.112	0.167	0.071	0.129
protein activation cascade (GO:0072376)	1			8	0.028			0.267	0.01			0.094
response to stress (GO:0006950)	16	1	8	18	0.444	1	0.667	0.6	0.163	0.167	0.286	0.212
response to chemical (GO:0042221)	14	1	5	3	0.389	1	0.417	0.1	0.143	0.167	0.179	0.035
response to endogenous stimulus (GO:0009719)	4		1	1	0.111		0.083	0.033	0.041		0.036	0.012
immune response (GO:0006955)	14	1	2	19	0.389	1	0.167	0.633	0.143	0.167	0.071	0.224
cellular response to stimulus (GO:0051716)	28	1	7	15	0.257	0.333	0.179	0.273	0.112	0.125	0.082	0.093
response to abiotic stimulus (GO:0009628)			2				0.167				0.071
behavior (GO:0007610)	1				0.005				0.003
signaling (GO:0023052)	22	1	2	11	0.106	0.2	0.029	0.087	0.061	0.067	0.017	0.044
cell-cell signaling (GO:0007267)	3				0.136				0.12
signal transduction (GO:0007165)	22	1	2	11	0.202	0.333	0.051	0.2	0.088	0.125	0.024	0.068
developmental process (GO:0032502)	6		10	6	0.029		0.147	0.047	0.017		0.083	0.024
anatomical structure morphogenesis (GO:0009653)	3		5	1	0.5		0.5	0.167	0.214		0.2	0.077
anatomical structure formation involved in morphogenesis (GO:0048646)	2		3	1	0.333		0.3	0.167	0.143		0.12	0.077
cellular developmental process (GO:0048869)	3		6	2	0.028		0.154	0.036	0.012		0.071	0.012
anatomical structure development (GO:0048856)	6		10	6	1		1	1	0.429		0.4	0.462
multicellular organismal process (GO:0032501)	12	1	10	9	0.058	0.2	0.147	0.071	0.033	0.067	0.083	0.036
endothelial cell migration (GO:0043542)	1		1	1	0.083		0.1	0.111	0.091		0.111	0.125
multicellular organism development (GO:0007275)	4		5	2	0.333		0.5	0.222	0.364		0.556	0.25
coagulation (GO:0050817)			1	3			0.1	0.333			0.111	0.375
cytokine production (GO:0001816)				1				0.111				0.125
system process (GO:0003008)	6		2	1	0.5		0.2	0.111	0.545		0.222	0.125
locomotion (GO:0040011)	8	1	2	4	0.038	0.2	0.029	0.031	0.022	0.067	0.017	0.016
taxis (GO:0042330)	5	1	1		0.625	1	0.5		0.385	0.5	0.5
cell motility (GO:0048870)	8	1	1	4	1	1	0.5	1	0.615	0.5	0.5	1
biological adhesion (GO:0022610)	6		3	7	0.029		0.044	0.055	0.017		0.025	0.028
cell adhesion (GO:0007155)	6		3	7	0.055		0.077	0.127	0.024		0.035	0.043
metabolic process (GO:0008152)	54	2	20	38	0.26	0.4	0.294	0.299	0.15	0.133	0.165	0.153
organic substance metabolic process (GO:0071704)	54	2	19	31	1	1	0.95	0.816	0.219	0.182	0.2	0.292
methylation (GO:0032259)	1				0.019				0.004
biosynthetic process (GO:0009058)	25	1	5	2	0.463	0.5	0.25	0.053	0.101	0.091	0.053	0.019
primary metabolic process (GO:0044238)	52	2	18	23	0.963	1	0.9	0.605	0.211	0.182	0.189	0.217
catabolic process (GO:0009056)	6		8	8	0.111		0.4	0.211	0.024		0.084	0.075
cellular metabolic process (GO:0044237)	50	2	19	15	0.459	0.667	0.487	0.273	0.199	0.25	0.224	0.093
nitrogen compound metabolic process (GO:0006807)	47	2	17	23	0.87	1	0.85	0.605	0.19	0.182	0.179	0.217
ATP metabolic process (GO:0046034)	2		3		0.037		0.15		0.008		0.032
small molecule metabolic process (GO:0044281)	10	2	6	4	0.185	1	0.3	0.105	0.04	0.182	0.063	0.038
immune system process (GO:0002376)	14	1	3	21	0.067	0.2	0.044	0.165	0.039	0.067	0.025	0.084
production of molecular mediator of immune response (GO:0002440)	1		1	6	0.071		0.333	0.286	0.036		0.143	0.118
leukocyte activation (GO:0045321)	1		2	9	0.071		0.667	0.429	0.036		0.286	0.176
activation of immune response (GO:0002253)	1			7	0.071			0.333	0.036			0.137
leukocyte migration (GO:0050900)	4	1		1	0.286	1		0.048	0.143	0.5		0.02
immune effector process (GO:0002252)	4		1	8	0.286		0.333	0.381	0.143		0.143	0.157
antigen processing and presentation (GO:0019882)	3		1	1	0.214		0.333	0.048	0.107		0.143	0.02
immune response (GO:0006955)	14	1	2	19	0.389	1	0.167	0.633	0.143	0.167	0.071	0.224
growth (GO:0040007)			1	3			0.015	0.024			0.008	0.012
developmental growth (GO:0048589)			1	3			0.1	0.5			0.04	0.231
