# Supplementary material for: Enrichr in silico analysis of MS-based extracted candidate proteomic biomarkers highlights pathogenic pathways in systemic sclerosis
Source: Sci Rep. 2023 Feb 2;13:1934. doi: 10.1038/s41598-023-29054-5 (PMC9894849; doi:10.1038/s41598-023-29054-5)
Supplement: Supplementary file 6 — Supplementary Information 6. [file 41598_2023_29054_MOESM6_ESM.xlsx]

## Sheet: A-KEGG 2021 Human 
Additional file 6: In silico analyses carried out in the 2nd group of selected proteins. (A) Enrichr KEGG 2021 Human analysis. This table shows the pathways that were extracted from Enrichr KEGG 2021 Human analysis using the 2nd group of selected proteins. Red font indicates the pathways with a significant p-value (p < 0.05). (B)Enrichr GO Cellular Component 2021 analysis. This table shows the ce…
	Term	Overlap	P-value	Odds Ratio	Combined Score	Genes
General SSc-Upregulated proteins	IL-17 signaling pathway	2/94	0.00077008	61.7981	443.032	S100A9;S100A8
	Pathways of neurodegeneration	3/475	0.00100501	20.6769	142.728	UCHL1;PPID;COX6B1
	Parkinson disease	2/249	0.00524625	22.8386	119.908	UCHL1;COX6B1
	Alzheimer disease	2/369	0.0112171	15.2775	68.6009	PPID;COX6B1
	Cardiac muscle contraction	1/87	0.038483	28.9317	94.2461	COX6B1
	Neurotrophin signaling pathway	1/119	0.052303	21.0519	62.1179	YWHAE
	Cell cycle	1/124	0.0544464	20.1911	58.7669	YWHAE
	Oocyte meiosis	1/129	0.0565854	19.3975	55.7096	YWHAE
	Oxidative phosphorylation	1/133	0.0582935	18.8059	53.4512	COX6B1
	Non-alcoholic fatty liver disease	1/155	0.0676392	16.1015	43.3704	COX6B1
	Cellular senescence	1/156	0.0680621	15.9968	42.9887	PPID
	Hepatitis C	1/157	0.0684847	15.8934	42.6126	YWHAE
	Necroptosis	1/159	0.0693296	15.6907	41.8766	PPID
	Hippo signaling pathway	1/163	0.0710172	15.3002	40.4664	YWHAE
	NOD-like receptor signaling pathway	1/181	0.0785778	13.7576	34.9948	YWHAE
	Diabetic cardiomyopathy	1/203	0.0877442	12.2457	29.7977	COX6B1
	Viral carcinogenesis	1/203	0.0877442	12.2457	29.7977	YWHAE
	Thermogenesis	1/232	0.0997034	10.6926	24.6525	COX6B1
	Shigellosis	1/246	0.105427	10.0745	22.665	PPID
	Prion disease	1/273	0.116373	9.06204	19.492	COX6B1
	Huntington disease	1/306	0.129591	8.06803	16.486	COX6B1
	PI3K-Akt signaling pathway	1/354	0.148502	6.95397	13.2623	YWHAE
	Amyotrophic lateral sclerosis	1/364	0.152396	6.75895	12.7154	COX6B1
DcSSc - upregulated	Staphylococcus aureus infection	2/95	0.000133122	214.011	1909.88	CFH;KRT14
	Complement and coagulation cascades	1/85	0.0168931	79.0159	322.452	CFH
	Estrogen signaling pathway	1/137	0.0271216	48.6765	175.597	KRT14
Lung Disease-upregulated	Staphylococcus aureus infection	1/95	0.028167	42.3404	151.139	KRT17
	Neurotrophin signaling pathway	1/119	0.0351773	33.6881	112.766	YWHAE
	Cell cycle	1/124	0.0366324	32.3106	106.845	YWHAE
	Oocyte meiosis	1/129	0.0380858	31.0406	101.438	YWHAE
	Estrogen signaling pathway	1/137	0.0404073	29.2029	93.7048	KRT17
	Hepatitis C	1/157	0.0461907	25.4333	78.2069	YWHAE
	Hippo signaling pathway	1/163	0.0479201	24.484	74.3877	YWHAE
	Wnt signaling pathway	1/166	0.0487838	24.0352	72.5948	CACYBP
	NOD-like receptor signaling pathway	1/181	0.0530924	22.0156	64.6315	YWHAE
	Viral carcinogenesis	1/203	0.0593824	19.596	55.3345	YWHAE
	Regulation of actin cytoskeleton	1/218	0.063651	18.2276	50.2051	TMSB4X
	PI3K-Akt signaling pathway	1/354	0.101622	11.128	25.4442	YWHAE

## Sheet: B-GO Cellular Component 2021
Subtype	N/A	Term	Overlap	P-value	Odds Ratio	Combined Score	Genes
General SSc	1	collagen-containing extracellular matrix (GO:0062023)	4/380	1.49878e-05	41.734	463.593	APCS;S100A6;S100A9;S100A8
	2	intracellular non-membrane-bounded organelle (GO:0043232)	4/1158	0.0011136	13.0586	88.8004	DDX55;S100A9;S100A8;PPID
	3	cytoplasmic vesicle lumen (GO:0060205)	2/115	0.00114921	50.2604	340.197	S100A9;S100A8
	4	nucleus (GO:0005634)	6/4484	0.00563348	6.92854	35.8831	YWHAE;APCS;S100A6;S100A9;S100A8;PPID
	5	secretory granule lumen (GO:0034774)	2/316	0.00832513	17.9045	85.7351	S100A9;S100A8
	6	intracellular membrane-bounded organelle (GO:0043231)	6/5192	0.0121285	5.7096	25.1919	YWHAE;APCS;S100A6;S100A9;S100A8;PPID
	7	cytoskeleton (GO:0005856)	2/600	0.0281249	9.26565	33.0886	S100A9;S100A8
	8	intermediate filament cytoskeleton (GO:0045111)	1/84	0.0371782	29.9819	98.7014	S100A8
	9	nucleolus (GO:0005730)	2/733	0.040699	7.52785	24.1008	DDX55;PPID
	10	nuclear lumen (GO:0031981)	2/745	0.0419253	7.40165	23.4771	DDX55;PPID
	11	mitochondrial inner membrane (GO:0005743)	1/328	0.138305	7.51682	14.8705	COX6B1
	12	organelle inner membrane (GO:0019866)	1/346	0.145376	7.11812	13.7268	COX6B1
	13	focal adhesion (GO:0005925)	1/387	0.161291	6.34877	11.5836	YWHAE
	14	cell-substrate junction (GO:0030055)	1/394	0.163982	6.23346	11.2701	YWHAE
	15	mitochondrial membrane (GO:0031966)	1/469	0.192334	5.21448	8.59618	COX6B1
DcSSc	1	keratin filament (GO:0045095)	1/15	0.0037447	356.804	1993.61	KRT14
	2	intermediate filament (GO:0005882)	1/50	0.0124388	101.765	446.438	KRT14
	3	intermediate filament cytoskeleton (GO:0045111)	1/84	0.0208263	59.9759	232.199	KRT14
	4	polymeric cytoskeletal fiber (GO:0099513)	1/256	0.0623883	19.3529	53.6924	KRT14
	5	endoplasmic reticulum lumen (GO:0005788)	1/285	0.0692546	17.3512	46.3272	RCN1
	6	intracellular organelle lumen (GO:0070013)	1/848	0.194786	5.65171	9.24537	RCN1
	7	nucleus (GO:0005634)	2/4484	0.312893	2.30745	2.68102	KRT14;LGALS7
	8	intracellular membrane-bounded organelle (GO:0043231)	2/5192	0.387432	1.90173	1.80325	KRT14;LGALS7
Lung disease	1	platelet alpha granule lumen (GO:0031093)	1/67	0.0199347	60.3879	236.436	TMSB4X
	2	intracellular organelle lumen (GO:0070013)	2/848	0.0240383	11.3168	42.1902	MZB1;SDF4
	3	intermediate filament cytoskeleton (GO:0045111)	1/84	0.0249398	47.9783	177.102	KRT17
	4	platelet alpha granule (GO:0031091)	1/90	0.0267012	44.7303	162.06	TMSB4X
	5	Golgi lumen (GO:0005796)	1/100	0.029631	40.1919	141.433	SDF4
	6	late endosome (GO:0005770)	1/189	0.0553837	21.0702	60.966	SDF4
	7	endoplasmic reticulum lumen (GO:0005788)	1/285	0.082521	13.8803	34.6272	MZB1
	8	secretory granule lumen (GO:0034774)	1/316	0.091144	12.4946	29.9285	TMSB4X
	9	focal adhesion (GO:0005925)	1/387	0.110639	10.1596	22.3661	YWHAE
	10	cell-substrate junction (GO:0030055)	1/394	0.112542	9.97506	21.7898	YWHAE
	11	nucleus (GO:0005634)	3/4484	0.130784	3.46195	7.04233	YWHAE;TMSB4X;CACYBP
	12	cytoskeleton (GO:0005856)	1/600	0.167047	6.47579	11.5883	KRT17
	13	intracellular membrane-bounded organelle (GO:0043231)	3/5192	0.184878	2.85315	4.81628	YWHAE;TMSB4X;CACYBP

## Sheet: C-PANTHER biological processes 
		SSc	dcSSc	Lung	SSc	dcSSc	Lung	SSc	dcSSc	Lung
		# genes classified to the category			% genes classified to this category over the total number of genes			% genes classified to this category over total number of class hits
1	No PANTHER category is assigned (UNCLASSIFIED)	96	5	4	0.632	0.833	0.667	0.337	0.714	0.667
2	biological process involved in interspecies interaction between organisms (GO:0044419)	10			0.066			0.035
1	response to other organism (GO:0051707)	10			1			1
3	biological regulation (GO:0065007)	14			0.092			0.049
1	regulation of biological process (GO:0050789)	14			1			1
4	cellular process (GO:0009987)	45	1		0.296	0.167		0.158	0.143
1	movement of cell or subcellular component (GO:0006928)	13			0.289			0.13
2	cellular localization (GO:0051641)	14			0.311			0.14
3	localization of cell (GO:0051674)	13			0.289			0.13
4	cellular metabolic process (GO:0044237)	18			0.4			0.18
5	cell communication (GO:0007154)	14			0.311			0.14
6	signal transduction (GO:0007165)	14			0.311			0.14
7	cellular response to stimulus (GO:0051716)	14			0.311			0.14
8	protein folding (GO:0006457)		1			1			1
5	immune system process (GO:0002376)	10			0.066			0.035
1	immune response (GO:0006955)	10			1			1
6	localization (GO:0051179)	27			0.178			0.095
1	macromolecule localization (GO:0033036)	14			0.519			0.341
2	cellular localization (GO:0051641)	14			0.519			0.341
3	localization of cell (GO:0051674)	13			0.481			0.317
7	locomotion (GO:0040011)	13			0.086			0.046
1	cell motility (GO:0048870)	13			1			1
8	metabolic process (GO:0008152)	19			0.125			0.067
1	small molecule metabolic process (GO:0044281)	1			0.053			0.013
2	biosynthetic process (GO:0009058)	1			0.053			0.013
3	nitrogen compound metabolic process (GO:0006807)	18			0.947			0.237
4	primary metabolic process (GO:0044238)	19			1			0.25
5	cellular metabolic process (GO:0044237)	18			0.947			0.237
6	organic substance metabolic process (GO:0071704)	19			1			0.25
9	multicellular organismal process (GO:0032501)	13			0.086			0.046
1	endothelial cell migration (GO:0043542)	13			1			1
10	response to stimulus (GO:0050896)	24	1		0.158	0.167		0.084	0.143
1	response to biotic stimulus (GO:0009607)	10	1		0.417	1		0.185	0.5
2	response to external stimulus (GO:0009605)	10			0.417			0.185
3	response to stress (GO:0006950)	10	1		0.417	1		0.185	0.5
4	immune response (GO:0006955)	10			0.417			0.185
5	cellular response to stimulus (GO:0051716)	14			0.583			0.259
11	signaling (GO:0023052)	14			0.092			0.049
1	signal transduction (GO:0007165)	14			1			1
12	binding (GO:0005488)			2			0.333			0.333
1	ion binding (GO:0043167)			1			0.5			0.5
2	protein binding (GO:0005515)			1			0.5			0.5
